# Supplementary material for: Maize PPR278 Functions in Mitochondrial RNA Splicing and Editing
Source: Int J Mol Sci. 2022 Mar 11;23(6):3035. doi: 10.3390/ijms23063035 (PMC8949463; doi:10.3390/ijms23063035)
Supplement: Supplementary file 1 [file ijms-23-03035-s001.zip]

Archive with 7 entries (6 files):
- ijms-1587245-supplementary/
- ijms-1587245-supplementary/Supplementary Figures.pdf
- ijms-1587245-supplementary/Table S1 - The high quality SNPs in WT and ppr278-1 by BSR analysis.xlsx
- ijms-1587245-supplementary/Table S2 - Up-regulated DEGs in ppr278-1.xlsx
- ijms-1587245-supplementary/Table S3 - Down-regulated DEGs in ppr278-1.xlsx
- ijms-1587245-supplementary/Table S4 - GO term annotations of the transcriptomes at 18-DAP endosperm and embryo.xlsx
- ijms-1587245-supplementary/Table S5 - Primers used in this study.xlsx
