# Supplementary material for: Maize PPR278 Functions in Mitochondrial RNA Splicing and Editing
Source: Int J Mol Sci. 2022 Mar 11;23(6):3035. doi: 10.3390/ijms23063035 (PMC8949463; doi:10.3390/ijms23063035)
Supplement: Supplementary file 1 [file ijms-23-03035-s001.zip › ijms-1587245-supplementary/Table S1 - The high quality SNPs in WT and ppr278-1 by BSR analysis.xlsx]

## Sheet: Sheet1
Supplemental Table S1. The high quality SNPs in WT and ppr278-1 by BSR analysis.
Gene	SNP	ΔSNP index	varient type	annotation
Zm00001d024430	C-to-T	-0.276339	synonymous variant	Putative leucine-rich repeat receptor-like protein kinase family protein
Zm00001d028173	C-to-T	-0.122124	synonymous variant	FRIGIDA-like protein 1
Zm00001d029077	C-to-T	-0.25641	missense variant	Putative tRNA pseudouridine synthase
Zm00001d029546	C-to-T	0.213158	missense variant	Metallothionein-like protein 1
Zm00001d030725	C-to-T	-0.10681	synonymous variant	Heat shock protein 70
Zm00001d031782	G-to-A	0	3'UTR variant	Pentatricopeptide repeat-containing protein
Zm00001d032165	G-to-A	0	missense variant	Defective in cullin neddylation protein
Zm00001d002058	C-to-T	-0.335354	synonymous variant	NA
Zm00001d002141	C-to-T	-0.275	5'UTR variant	UBP1-associated protein 2A
Zm00001d003119	C-to-T	-0.266585	missense variant	Trafficking protein particle complex II-specific subunit 120 homolog
Zm00001d005462	G-to-A	-0.225	missense variant	Expressed protein; protein
Zm00001d039616	C-to-T	-0.0506993	3'UTR variant	Probable folate-biopterin transporter 4
Zm00001d042583	C-to-T	-0.0769231	3'UTR variant	Class I peptide chain release factor
Zm00001d042761	G-to-A	0.212917	missense variant	Sorting nexin 1
Zm00001d043429	C-to-T	0	3'UTR variant	NA
Zm00001d043861	G-to-A	-0.0102564	synonymous variant	THO complex subunit 2
Zm00001d048707	C-to-T	-0.0126019	missense variant	bx8;benzoxazinone synthesis8: cytosolic glucosyltransferase; synthesis of cyclic hydroxamates/DIMBOA; insect resistance in young seedlings
Zm00001d049163	C-to-T	-0.0527251	missense variant	SUMO-activating enzyme subunit 1B-2
Zm00001d050411	C-to-T	0.00549451	missense variant	60S ribosomal protein L34-3
Zm00001d052735	G-to-A	0	missense variant	Plant UBX domain-containing protein 8
Zm00001d014896	G-to-A	0.777778	synonymous variant	lysine ketoglutarate reductase trans-splicing-like protein
Zm00001d015156	G-to-A	0.625	stop gained	Pentatricopeptide repeat-containing protein mitochondrial
GRMZM5G865579	C-to-T	-0.0174035	synonymous variant	NA
Zm00001d037489	G-to-A	0.0472895	synonymous variant	60S ribosomal protein L23a-1
Zm00001d037856	C-to-T	-0.0671256	missense variant	Rhodanese-like domain-containing protein 7
Zm00001d021196	G-to-A	0.122889	synonymous variant	DEAD-box ATP-dependent RNA helicase 7
Zm00001d008456	C-to-T	0.187179	5'UTR variant	NA
Zm00001d008859	C-to-T	0.585714	missense variant	Alkaline phytoceramidase (aPHC)
Zm00001d009476	C-to-T	0.360995	missense variant	Probable ribosomal protein S11 mitochondrial
Zm00001d011075	C-to-T	0.347059	3'UTR variant	NA
Zm00001d047349	C-to-T	0.176063	synonymous variant	simk1;salt-induced MAP kinase1:
Zm00001d047633	C-to-T	0.186667	missense variant	Putative DEAD-box ATP-dependent RNA helicase family protein
