# Supplementary material for: Maize PPR278 Functions in Mitochondrial RNA Splicing and Editing
Source: Int J Mol Sci. 2022 Mar 11;23(6):3035. doi: 10.3390/ijms23063035 (PMC8949463; doi:10.3390/ijms23063035)
Supplement: Supplementary file 1 [file ijms-23-03035-s001.zip › ijms-1587245-supplementary/Table S2 - Up-regulated DEGs in ppr278-1.xlsx]

## Sheet: Up regulated DEGs
Supplemental Table S2. Up-regulated DEGs in ppr278-1
Gene ID	log2FoldChange	P-value	padj	WT_R1	WT_R2	zmppr278-1_R1	zmppr-1_R2
Zm00001d042634	1.00418	0.0092283	0.0451888	31.7499	31.2841	62.6045	71.5218
Zm00001d025185	1.00491	0.00288122	0.0178903	38.1918	42.5449	88.592	84.1497
Zm00001d031891	1.00714	8.82237e-06	0.00010786	67.7115	73.3475	150.602	151.466
Zm00001d016248	1.0081	2.86808e-05	0.000314545	74.3027	72.5526	163.786	151.44
Zm00001d017168	1.01142	2.37428e-09	5.14268e-08	133.076	139.469	302.325	281.906
Zm00001d048382	1.01153	1.35459e-11	3.87758e-10	141.543	155.641	323.231	317.191
Zm00001d000002	1.01227	0.00123094	0.00876082	40.9895	47.4656	95.2471	93.6952
Zm00001d012161	1.01283	9.71982e-17	4.44785e-15	249.632	281.782	581.037	561.541
Zm00001d005542	1.01292	0.00344923	0.0206763	34.8865	46.0243	83.0743	91.3161
Zm00001d037972	1.0145	3.42899e-07	5.54268e-06	94.6475	112.972	230.686	216.256
Zm00001d050411	1.01514	0.00242567	0.0154529	36.5859	40.2016	79.1575	86.8762
Zm00001d021815	1.01545	0.00041376	0.00343812	45.9474	50.9051	102.459	106.989
Zm00001d007633	1.01601	6.87104e-15	2.6341e-13	177.637	196.758	403.627	404.07
Zm00001d005998	1.01719	0.0015014	0.0103239	39.9172	41.617	85.5672	90.9578
Zm00001d041685	1.0177	6.86466e-05	0.000694806	95.6454	93.9148	173.179	239.065
Zm00001d040515	1.01815	1.03828e-06	1.5351e-05	74.109	83.9984	167.084	173.689
Zm00001d028714	1.01872	0.00122726	0.00874901	43.9021	43.4312	93.7341	93.96
Zm00001d019358	1.01889	0.00113233	0.00817544	42.6394	42.9486	89.423	97.0619
Zm00001d034254	1.01927	0.0080272	0.0406236	30.5081	30.7202	67.4974	67.2868
Zm00001d018613	1.02031	0.00357724	0.0213354	53.3773	41.1559	99.5392	104.255
Zm00001d018925	1.02173	0.00333817	0.0201875	35.5057	36.9892	78.9265	78.7681
Zm00001d027295	1.02309	0.00117744	0.00845412	40.0103	44.3904	87.7977	93.9749
Zm00001d035595	1.02381	0.00437169	0.0249734	34.8113	34.5043	70.7043	81.3217
Zm00001d006160	1.02756	0.0031084	0.0190371	36.8423	38.7514	85.1269	80.4378
Zm00001d017286	1.03074	1.50775e-06	2.16996e-05	80.1723	91.8882	170.025	204.825
Zm00001d039089	1.03075	7.0168e-08	1.2578e-06	84.5791	94.1501	186.429	204.197
Zm00001d014673	1.03104	6.66698e-12	1.95144e-10	165.927	181.447	389.448	366.197
Zm00001d048252	1.03117	1.43153e-06	2.06943e-05	73.7147	77.3654	162.606	166.396
Zm00001d036481	1.0312	0.00126354	0.00893899	39.6399	43.4639	85.271	95.6776
Zm00001d037603	1.03489	1.78467e-14	6.55185e-13	190.729	234.123	459.715	466.963
Zm00001d043632	1.03619	4.3038e-06	5.58763e-05	73.0661	69.7815	151.709	161.312
Zm00001d013019	1.03768	0.00632128	0.0336962	31.6257	31.4458	68.4373	70.3135
Zm00001d012992	1.03873	7.86128e-10	1.80823e-08	108.53	110.177	232.391	248.026
Zm00001d014679	1.03875	2.19658e-24	1.55993e-22	300.831	340.084	696.865	705.762
Zm00001d028359	1.03921	0.00720113	0.0370051	32.3145	30.1133	66.7867	69.0382
Zm00001d040435	1.04003	0.00128282	0.00902629	41.1089	43.0244	94.0578	90.2604
Zm00001d032760	1.04007	4.25039e-15	1.69442e-13	230.489	256.734	548.203	518.284
Zm00001d053296	1.04163	6.19265e-07	9.51296e-06	76.0578	90.9848	182.689	183.239
Zm00001d032668	1.0424	0.000517503	0.00418251	44.236	46.779	94.0698	106.263
Zm00001d006439	1.04325	5.62662e-10	1.3247e-08	105.907	110.948	229.532	247.118
Zm00001d037422	1.04653	0.00603649	0.0324711	31.6414	32.6812	74.1698	69.314
Zm00001d031908	1.0514	0.00154467	0.0105656	37.5734	44.629	93.8429	89.2374
Zm00001d027514	1.05223	1.76038e-06	2.50031e-05	78.2496	85.5502	188.069	173.656
Zm00001d013966	1.0532	9.04533e-05	0.000888534	53.175	54.2025	112.449	125.184
Zm00001d013007	1.05388	3.72423e-09	7.89561e-08	93.322	103.929	210.783	225.216
Zm00001d029879	1.05818	0.0022315	0.0143496	42.5744	37.3253	86.8727	90.832
Zm00001d044212	1.05901	0.00369347	0.0218481	31.5754	36.6405	77.6261	75.1426
Zm00001d008992	1.06022	0.000294044	0.00256125	45.2401	50.2814	105.93	104.808
Zm00001d036547	1.06497	1.75325e-09	3.84885e-08	166.315	223.671	434.776	431.649
Zm00001d037381	1.06529	5.93643e-10	1.38759e-08	99.258	108.849	225.824	237.627
Zm00001d022513	1.06533	2.83278e-10	6.93311e-09	458.3	604.752	1227.59	1131.76
Zm00001d012127	1.06766	0.00199886	0.0131198	35.3718	37.8366	82.268	80.5917
Zm00001d051856	1.06843	0.000163112	0.00150983	45.8401	56.6359	112.08	118.257
Zm00001d050430	1.07194	3.14887e-05	0.000342963	61.7053	69.1259	154.109	139.471
Zm00001d048158	1.07289	0.00949379	0.0463418	27.4522	25.5577	57.91	61.1693
Zm00001d043797	1.07321	0.00880523	0.0436433	25.3006	29.0347	60.1893	60.888
Zm00001d017467	1.07532	2.28733e-06	3.1691e-05	66.1546	72.7722	156.688	155.267
Zm00001d035156	1.07598	2.41885e-21	1.46211e-19	603.726	676.526	1305.16	1578.3
Zm00001d021375	1.07775	8.91572e-10	2.03712e-08	131.156	117.452	272.98	285.779
Zm00001d047481	1.07804	0.00688947	0.0359292	31.3321	45.7807	78.3471	95.1647
Zm00001d031532	1.07861	0.000264352	0.00232916	45.3863	45.8752	100.188	104.585
Zm00001d010804	1.07976	1.26085e-10	3.24475e-09	124.653	128.864	293.05	279.299
Zm00001d028218	1.08055	0.00181104	0.0121197	34.2247	41.6279	86.4874	85.0692
Zm00001d006711	1.08094	0.000261681	0.0023072	57.7625	51.2946	126.556	118.624
Zm00001d045315	1.08116	6.71624e-08	1.21735e-06	107.095	111.096	258.575	231.676
Zm00001d045336	1.08176	0.000944727	0.00697992	38.2345	39.5472	86.6009	88.7458
Zm00001d003127	1.08275	1.85169e-14	6.77873e-13	307.444	337.092	763.136	687.839
Zm00001d034059	1.08303	9.69936e-18	4.77473e-16	223.097	267.128	553.832	551.31
Zm00001d014887	1.08369	3.07658e-05	0.000336559	63.4209	79.5414	169.009	152.587
Zm00001d016783	1.08429	1.10596e-05	0.000131984	60.7618	62.4291	140.42	137.616
Zm00001d031856	1.08501	0.00150718	0.0103527	41.6132	36.99	88.034	91.4468
Zm00001d039079	1.08577	0.000715291	0.00550055	38.2913	41.9582	87.7397	93.0839
Zm00001d051929	1.08662	0.0011629	0.00837752	35.8182	44.5197	92.3414	91.4012
Zm00001d021652	1.08767	1.48437e-14	5.46484e-13	206.855	208.956	484.797	457.399
Zm00001d017060	1.08837	0.000880245	0.00654818	38.2077	45.823	96.5177	92.6308
Zm00001d005546	1.08969	3.1746e-06	4.28867e-05	61.4288	70.3987	147.262	150.168
Zm00001d039387	1.09083	0.00759986	0.0387933	40.7023	40.4974	74.1418	111.366
Zm00001d006433	1.09178	0.00590287	0.0318711	30.2456	28.3144	64.0543	67.6722
Zm00001d018112	1.09258	0.00221468	0.0142696	38.485	33.6442	80.2064	84.2791
Zm00001d002027	1.09333	0.000566309	0.00452074	42.9057	50.1366	111.425	100.218
Zm00001d053003	1.09347	0.000396854	0.003321	45.4837	60.1132	123.173	114.882
Zm00001d001881	1.09434	7.11338e-09	1.46274e-07	89.254	91.9247	204.737	207.213
Zm00001d015058	1.095	0.00075066	0.00574016	37.4907	47.0627	93.3166	98.387
Zm00001d043834	1.09665	0.00260987	0.016473	36.8127	33.111	75.7955	83.6133
Zm00001d049610	1.0968	0.000555384	0.00444718	39.7484	45.2499	89.014	104.814
Zm00001d003683	1.09732	0.00134113	0.0093807	36.0997	43.9768	93.7905	87.9871
Zm00001d038931	1.09752	0.00952909	0.0464691	23.3545	27.4388	55.1415	59.3803
Zm00001d038840	1.09837	4.77649e-05	0.000498196	52.5234	52.6444	121.449	120.506
Zm00001d028450	1.09991	0.00132013	0.00924542	37.4506	35.7534	80.663	86.0431
Zm00001d006064	1.10026	8.59271e-07	1.29549e-05	64.7748	74.9402	152.15	168.169
Zm00001d017141	1.10404	2.50575e-11	7.00316e-10	107.086	111.814	244.749	256.906
Zm00001d015399	1.10427	0.000102917	0.00100188	44.7516	50.9538	105.95	114.302
Zm00001d034547	1.10642	0.00822405	0.0414262	31.2346	28.0918	60.3046	76.1679
Zm00001d031168	1.10905	6.66656e-17	3.07229e-15	7960.96	8068.64	19348.8	17462.9
Zm00001d028568	1.11113	1.32629e-07	2.29209e-06	164.531	131.911	341.982	343.579
Zm00001d041594	1.11172	0.000293673	0.00255974	41.5085	42.5074	93.9552	101.971
Zm00001d008546	1.11313	0.00146774	0.0101192	35.0171	36.493	75.9322	87.586
Zm00001d002258	1.11472	0.00833919	0.0419412	26.4039	25.0381	55.4204	63.0936
Zm00001d013583	1.11489	0.00961169	0.0468191	21.9857	26.6825	55.2024	57.522
Zm00001d049099	1.11563	3.48361e-49	6.85954e-47	550.128	564.04	1245.86	1328.64
Zm00001d030968	1.1166	3.5554e-06	4.74881e-05	62.8376	65.8448	152.373	146.415
Zm00001d024245	1.11685	1.09896e-05	0.00013139	54.1585	61.4437	125.377	140.65
Zm00001d028477	1.11741	0.00365787	0.0216968	30.3341	31.2718	71.5437	68.6123
ENSRNA049478252	1.11827	0.000339427	0.00290019	208.715	294.839	445.478	723.694
Zm00001d004139	1.11996	0.00959229	0.0467597	25.1665	25.906	62.2123	55.5946
Zm00001d049621	1.12279	0.00226945	0.0145648	31.1693	34.6374	77.969	75.1593
Zm00001d009594	1.1257	3.76411e-05	0.000400603	49.7924	55.2638	123.949	120.08
Zm00001d008284	1.12753	0.00154234	0.0105551	32.3378	35.3887	77.4584	78.6777
Zm00001d045497	1.13162	0.000112678	0.00108632	50.5024	45.8301	110.083	117.482
Zm00001d029543	1.13166	2.36034e-19	1.28347e-17	374.054	385.397	919.903	851.035
Zm00001d002889	1.13326	4.10302e-13	1.3743e-11	115.793	135.789	286.957	301.582
Zm00001d029418	1.13409	1.65847e-07	2.81377e-06	142.461	112.897	287.337	311.533
Zm00001d047373	1.1357	1.88898e-06	2.65683e-05	63.4827	61.95	143.574	149.378
Zm00001d031956	1.13572	1.80579e-20	1.04768e-18	986.55	1172.94	2586.6	2458.39
Zm00001d038535	1.13667	1.19905e-22	7.91011e-21	400.967	384.983	933.729	909.1
Zm00001d000021	1.1372	2.16671e-15	9.02519e-14	179.357	191.732	447.424	422.428
Zm00001d032588	1.13784	1.06364e-09	2.40401e-08	101.394	94.469	224.418	233.876
Zm00001d016358	1.138	0.0017164	0.0115697	34.2064	43.1212	94.5779	84.6933
Zm00001d010728	1.13857	0.000111902	0.00108125	46.3416	51.3882	102.84	124.593
Zm00001d021843	1.1422	1.21794e-21	7.53729e-20	682.921	792.442	1572.52	1901.29
Zm00001d042146	1.14249	0.00305226	0.0187552	29.6744	28.7295	67.6648	70.8778
Zm00001d010950	1.14282	0.00913053	0.0448283	21.5307	23.2788	50.7363	55.4324
Zm00001d028509	1.14515	6.1657e-05	0.000630941	48.4506	57.1025	127.764	119.342
Zm00001d034062	1.14605	1.76846e-05	0.000201958	48.939	53.5886	118.498	124.557
Zm00001d039348	1.14839	0.00949585	0.0463418	21.3957	23.3713	49.8445	53.6545
Zm00001d031136	1.14904	1.31115e-05	0.000155048	49.5738	59.8919	122.811	136.678
Zm00001d018410	1.14947	1.06695e-17	5.23248e-16	151.602	170.955	365.006	399.285
Zm00001d051662	1.14963	7.26378e-06	9.06821e-05	52.7835	60.3077	133.624	132.628
Zm00001d050384	1.15182	7.55035e-06	9.39888e-05	61.9717	56.3172	135.711	143.94
Zm00001d029740	1.15241	0.00654937	0.034551	23.1719	25.637	57.5873	58.004
Zm00001d021147	1.15287	1.38141e-09	3.08998e-08	84.0183	91.5872	207.679	208.725
Zm00001d047835	1.15339	2.89892e-05	0.000317659	53.4964	65.1369	146.378	132.583
Zm00001d052108	1.15398	0.000676685	0.00525654	36.3276	35.625	82.3922	89.3742
Zm00001d001913	1.15634	1.3564e-74	5.68639e-72	1055.61	1127.7	2536.81	2653.25
Zm00001d020595	1.15892	0.00829238	0.0417368	22.0534	24.8955	50.8412	60.7265
Zm00001d044940	1.15992	4.58585e-07	7.24151e-06	74.2974	73.0937	181.451	168.612
Zm00001d045352	1.16058	0.00246583	0.015678	28.0194	37.5674	74.9015	81.5003
Zm00001d046700	1.16161	0.00611947	0.0328587	25.2019	24.0024	57.0114	60.3143
Zm00001d011517	1.16533	0.00982078	0.0476183	22.3912	21.3263	49.2579	53.7869
Zm00001d031002	1.16626	0.00462566	0.0262054	24.1374	26.5355	58.7234	62.5837
Zm00001d035752	1.16707	0.00777855	0.0395346	21.5431	23.6212	55.5147	53.7165
Zm00001d022308	1.16723	0.000144868	0.00135349	39.0455	45.3822	98.1377	102.802
Zm00001d048049	1.16864	0.00941144	0.0460162	20.8378	22.1225	51.7838	50.9866
Zm00001d022071	1.16878	2.16654e-05	0.000242727	47.3576	50.5751	112.205	123.382
Zm00001d019164	1.16919	0.00128208	0.00902598	36.7341	32.6728	84.7963	82.5251
Zm00001d035802	1.16961	0.00328254	0.0199159	29.0958	29.0892	72.469	67.4164
Zm00001d036247	1.16968	0.0099124	0.0479782	20.4736	26.1609	56.1193	53.5363
Zm00001d043185	1.17236	0.00891169	0.0440199	22.1691	23.3758	55.9679	51.9199
Zm00001d029393	1.17284	0.000956836	0.00704934	31.237	36.353	77.2549	84.3667
Zm00001d015568	1.17298	0.00857473	0.0427454	20.4469	25.333	52.8557	55.1792
Zm00001d014969	1.17361	5.45682e-15	2.13605e-13	171.761	210.781	467.778	451.466
Zm00001d015460	1.17634	0.000381034	0.00319892	37.354	41.9594	98.4049	92.3341
Zm00001d050225	1.17988	0.000231116	0.00206432	39.8743	40.8983	90.1408	105.938
Zm00001d035700	1.18017	6.3523e-74	2.42807e-71	2564.58	2606.7	6067.65	6437.92
Zm00001d050935	1.18061	0.00174046	0.0117136	33.8755	30.1071	74.7671	80.1521
Zm00001d041785	1.18295	0.00181592	0.0121398	31.4812	30.8763	77.33	73.3357
Zm00001d038378	1.18332	0.00372735	0.0220285	25.449	32.9165	71.3207	68.6916
Zm00001d021719	1.18572	0.00547162	0.03008	22.7518	24.1634	56.0846	58.2087
Zm00001d028709	1.18584	1.97632e-15	8.31205e-14	190.356	226.972	458.996	552.727
Zm00001d029416	1.1862	0.00854613	0.0426683	20.9005	20.6154	48.7558	53.1269
Zm00001d013250	1.18667	0.00453776	0.0257636	24.0916	24.9874	57.4025	61.7694
Zm00001d035519	1.18868	0.000192147	0.00174017	38.5154	42.623	102.364	96.9716
Zm00001d022005	1.1896	9.4953e-05	0.000929924	70.5451	59.3108	136.898	180.522
Zm00001d010413	1.18974	0.00386712	0.0227202	25.1715	25.707	62.3933	62.0968
Zm00001d047296	1.19112	9.41542e-11	2.45708e-09	94.8361	118.964	260.465	259.661
Zm00001d034422	1.19214	2.20731e-21	1.34048e-19	195.71	219.412	509.103	500.651
Zm00001d040294	1.19702	0.000784347	0.00593771	31.0697	38.7866	80.1281	91.3644
Zm00001d005231	1.19895	5.06699e-15	1.99547e-13	165.26	167.004	419.102	393.49
Zm00001d011741	1.20014	1.8488e-16	8.2567e-15	154.043	153.148	379.208	373.107
Zm00001d025339	1.20033	4.21015e-50	8.54923e-48	432.037	477.719	1089.13	1140.39
Zm00001d049826	1.20276	1.49653e-22	9.77333e-21	184.643	193.694	460.788	469.392
Zm00001d053572	1.20288	0.00658026	0.0346784	22.0768	22.3273	53.6769	54.4386
Zm00001d015180	1.20444	7.67445e-05	0.00076603	43.0616	44.9927	110.886	105.27
Zm00001d003729	1.20491	0.00193322	0.0127728	30.3786	28.7219	73.6412	71.0227
Zm00001d028513	1.20574	0.00862305	0.042904	23.02	19.7817	50.946	55.2477
Zm00001d037599	1.20681	0.00588563	0.0318044	20.6997	24.7682	56.8493	55.6191
Zm00001d021445	1.20724	3.18409e-24	2.23678e-22	184.88	204.987	465.811	493.959
Zm00001d004543	1.20778	0.00701547	0.0363819	21.7091	21.4546	51.5031	53.8548
Zm00001d034252	1.20834	0.00763864	0.038976	24.2355	20.6401	55.6963	54.5917
Zm00001d051685	1.20879	3.5435e-11	9.65438e-10	90.6287	104.069	242.358	237.716
Zm00001d045212	1.20964	0.0027268	0.0170619	26.2724	27.5037	68.3398	64.8941
Zm00001d053371	1.20971	0.00339275	0.0204225	24.1362	28.2789	64.8666	62.8863
Zm00001d011634	1.20971	0.00850196	0.0425131	21.6206	20.527	55.4566	51.2873
Zm00001d001787	1.20973	0.00402599	0.0233938	25.3545	26.7457	66.7941	61.1431
Zm00001d045448	1.21072	4.46629e-20	2.51649e-18	179.118	190.458	460.054	450.15
Zm00001d013086	1.21189	5.25207e-19	2.78595e-17	162.081	177.904	423.43	415.706
Zm00001d053196	1.21382	0.00188047	0.0124941	26.9018	32.6616	76.0136	72.1158
Zm00001d043625	1.21451	4.72839e-11	1.26701e-09	86.7785	89.6191	215.347	222.698
Zm00001d031627	1.21467	3.55909e-15	1.44093e-13	121.678	143.055	327.087	327.505
Zm00001d031825	1.21478	6.15761e-25	4.5991e-23	246.3	239.337	566.839	635.195
Zm00001d012735	1.21555	0.000782962	0.00593316	30.0265	33.1295	75.2121	81.0374
Zm00001d002546	1.21624	8.10099e-06	9.99814e-05	52.5921	57.4098	122.316	151.037
Zm00001d032615	1.21899	5.57126e-08	1.01978e-06	65.5636	84.8785	185.833	187.752
Zm00001d015006	1.21949	3.95575e-05	0.000418298	40.8126	52.6356	113.268	119.73
Zm00001d051860	1.22014	3.86752e-05	0.000410304	44.8535	58.0668	131.972	123.002
Zm00001d016861	1.22046	0.000836552	0.0062652	30.4982	32.4167	75.5081	78.0377
Zm00001d042025	1.22071	1.26163e-14	4.68463e-13	615.059	518.133	1343.69	1482.84
Zm00001d046234	1.22113	0.00882155	0.0437054	20.2325	23.7715	58.4433	51.0743
Zm00001d028384	1.2216	0.000170759	0.00156943	35.5584	41.9003	90.4726	103.964
Zm00001d048102	1.22176	0.00358429	0.0213581	24.5657	23.7744	59.4027	62.5944
Zm00001d052494	1.22299	0.00714208	0.0368085	18.7258	22.4802	48.8439	52.7168
Zm00001d039154	1.22425	0.00597452	0.0322178	19.953	22.6381	52.8347	54.1484
Zm00001d038357	1.22598	0.000949882	0.00701003	29.2746	31.6185	76.3536	76.4867
Zm00001d017966	1.22805	8.40694e-07	1.27043e-05	55.9897	55.9578	133.657	145.546
Zm00001d045965	1.22812	1.69246e-09	3.73434e-08	79.3905	88.883	191.987	227.625
Zm00001d013526	1.2291	0.0019671	0.0129325	26.8176	27.4482	67.2772	67.5043
Zm00001d016479	1.2305	0.00163314	0.0110947	32.8758	27.5699	73.9835	79.1331
Zm00001d035597	1.23129	3.56842e-13	1.20769e-11	101.469	102.686	244.611	266.143
Zm00001d053899	1.23129	0.000330088	0.0028297	31.8095	39.9681	86.9884	92.7444
Zm00001d022324	1.233	6.95792e-06	8.74517e-05	46.9307	49.6098	120.957	121.745
Zm00001d049815	1.2346	1.39545e-09	3.11603e-08	72.3994	83.8644	193.619	196.748
Zm00001d004931	1.2393	0.00181106	0.0121197	30.2282	31.0426	67.4589	87.0577
Zm00001d027613	1.23959	6.03053e-16	2.66574e-14	126.117	123.809	301.684	327.76
Zm00001d021520	1.23961	0.0101309	0.0487453	19.4747	19.7589	51.676	45.9444
Zm00001d002326	1.23966	6.41956e-08	1.16847e-06	75.5337	82.3666	210.103	186.74
Zm00001d048091	1.23971	4.87041e-11	1.29971e-09	91.5061	102.265	223.142	265.956
Zm00001d028918	1.24149	2.10224e-15	8.81311e-14	113.121	133.281	296.154	324.474
Zm00001d010030	1.2427	1.41114e-07	2.42261e-06	56.6611	67.7542	156.32	159.014
Zm00001d041216	1.2434	0.00652528	0.0344585	19.4853	21.493	48.1533	53.4843
Zm00001d047757	1.24439	2.3072e-12	7.10529e-11	100.12	105.866	239.7	281.002
Zm00001d019186	1.24448	5.95531e-06	7.58033e-05	46.4857	48.6369	116.741	123.471
Zm00001d045889	1.24483	3.96668e-15	1.59108e-13	132.521	147.959	363.999	344.569
Zm00001d038543	1.24671	1.34973e-10	3.43943e-09	77.908	94.0957	206.887	227.631
Zm00001d020201	1.24874	2.67448e-10	6.55803e-09	184.05	190.075	515.972	429.231
Zm00001d011828	1.25095	0.00738617	0.0378363	20.8244	19.8735	53.5016	49.8135
Zm00001d030026	1.25156	0.00531094	0.0293332	22.7224	20.907	51.8537	60.2704
Zm00001d052885	1.25196	6.65491e-13	2.18402e-11	128.672	172.8	376.413	389.07
Zm00001d037439	1.25249	9.63173e-06	0.000116549	60.6657	59.1769	132.362	173.929
Zm00001d031747	1.25384	1.32179e-08	2.63871e-07	64.5637	73.8615	177.575	175.453
Zm00001d032979	1.25405	0.000963574	0.00709094	26.7461	33.8584	73.4826	82.0212
Zm00001d043086	1.25433	4.49182e-06	5.81431e-05	46.5164	51.7257	117.033	135.336
Zm00001d005636	1.25521	5.77334e-09	1.20048e-07	65.4996	74.8281	176.434	180.051
Zm00001d047755	1.25641	0.00143146	0.00990058	25.3707	29.8551	66.6341	73.0366
Zm00001d031849	1.25732	0.000124558	0.0011859	34.1607	40.518	91.9921	99.2104
Zm00001d006474	1.25935	3.21799e-08	6.06101e-07	59.8037	64.7062	156.045	162.565
Zm00001d013656	1.26051	0.00694278	0.0361095	18.398	19.5362	47.7447	48.5116
Zm00001d036125	1.2646	2.61664e-37	3.43493e-35	1082.38	1070.89	2570.82	2957.08
Zm00001d034859	1.26591	0.00612157	0.0328587	18.4058	23.4449	49.9889	54.7346
Zm00001d018903	1.2683	9.92962e-28	8.21945e-26	209.19	220.62	549.76	553.828
Zm00001d006844	1.2705	6.9614e-08	1.24959e-06	66.2179	60.7681	160.623	166.468
Zm00001d017456	1.27085	5.10749e-05	0.000530167	46.7363	44.3057	122.924	111.131
Zm00001d011966	1.27171	7.10391e-09	1.46274e-07	80.2239	77.1024	209.24	195.355
Zm00001d038190	1.27175	6.76188e-08	1.22392e-06	64.9731	67.8867	177.062	164.694
Zm00001d016684	1.2734	6.47633e-40	9.4569e-38	321.659	333.068	837.676	849.816
Zm00001d006321	1.27411	0.0100681	0.0485331	16.7203	18.5478	40.6504	51.9332
Zm00001d019706	1.27596	0.00382771	0.0225396	19.751	23.077	52.7427	58.3971
Zm00001d037829	1.27642	3.9741e-05	0.000419556	39.3318	42.3239	105.632	102.647
Zm00001d033130	1.277	0.000403608	0.00336452	32.3559	31.1882	77.8454	85.4396
Zm00001d027441	1.28121	0.00196734	0.0129325	22.7488	26.3537	59.6313	66.556
Zm00001d035772	1.2827	0.00136513	0.00950762	26.8522	28.7865	76.0033	68.5332
Zm00001d052079	1.283	0.000103477	0.00100583	40.7912	44.3949	117.635	102.16
Zm00001d030967	1.28305	0.00223553	0.0143684	23.2903	23.8685	59.0806	63.1752
Zm00001d049674	1.28324	1.19365e-21	7.42232e-20	149.204	153.016	379.792	403.755
Zm00001d008245	1.28478	3.53393e-11	9.64853e-10	88.028	84.0839	222.757	224.425
Zm00001d010016	1.28544	3.0073e-10	7.31888e-09	70.3718	78.5251	190.975	196.34
Zm00001d009445	1.28668	0.000598279	0.00473234	31.6035	28.6654	76.3512	82.6184
Zm00001d031429	1.28671	8.48326e-27	6.72246e-25	318.944	328.584	865.728	817.621
Zm00001d053616	1.28803	0.000818903	0.0061624	27.6067	28.1853	69.4915	77.2674
Zm00001d048256	1.28815	1.65261e-05	0.000190065	50.3761	44.3818	124.194	121.352
Zm00001d043175	1.28956	3.00961e-13	1.02929e-11	88.463	99.8366	233.951	256.201
Zm00001d006942	1.29139	0.00668136	0.0350832	17.5203	17.5765	46.4541	48.0408
Zm00001d029087	1.29229	2.12397e-09	4.6314e-08	91.2972	95.258	213.052	273.649
Zm00001d007897	1.29335	3.44983e-27	2.78472e-25	200.835	232.932	563.539	569.311
Zm00001d009776	1.29336	0.00186024	0.0123788	32.7267	34.9248	99.8804	77.4161
Zm00001d034805	1.29422	6.65058e-07	1.01803e-05	51.344	56.8	144.439	138.479
Zm00001d042725	1.29437	1.3583e-07	2.33701e-06	59.3382	59.6787	159.051	152.025
Zm00001d046929	1.29529	2.53646e-18	1.27767e-16	120.372	128.314	316.236	333.448
Zm00001d021623	1.29723	0.000664588	0.00517805	26.7506	34.6581	82.2096	80.3803
Zm00001d018413	1.29829	0.00568208	0.030949	17.6127	19.1329	48.4371	49.3765
Zm00001d017914	1.30629	8.84257e-05	0.000873902	32.5356	37.6932	92.7276	94.4568
Zm00001d026278	1.30647	9.13676e-28	7.64978e-26	378.423	396.63	1056.35	984.919
Zm00001d017175	1.30807	0.00850185	0.0425131	15.423	18.1526	43.1957	44.4665
Zm00001d023299	1.30911	0.0102557	0.0491093	16.3814	14.7412	39.8671	41.7684
Zm00001d038658	1.31055	9.78331e-05	0.000957409	32.2314	37.988	89.2867	95.6767
Zm00001d031688	1.31353	9.4117e-05	0.000922432	39.01	36.5562	91.0052	111.061
Zm00001d053375	1.31395	0.000575276	0.00458106	33.0073	30.4966	87.1508	80.1264
Zm00001d052742	1.31497	0.00167006	0.0112983	22.4015	28.7491	66.3495	69.3107
Zm00001d049703	1.31544	0.00653167	0.0344783	18.0195	17.0351	45.32	47.5282
Zm00001d041864	1.31587	8.00353e-06	9.89666e-05	39.5442	46.2744	113.813	114.041
Zm00001d005065	1.31615	0.0045091	0.0256257	19.4006	20.6438	55.4061	51.2518
Zm00001d036765	1.31633	0.00117715	0.00845412	23.9357	30.4744	73.1721	69.7178
Zm00001d012729	1.31672	0.00445052	0.025368	18.9808	19.1639	49.3882	51.5297
Zm00001d011049	1.31716	9.64484e-11	2.51191e-09	87.3859	78.3242	214.15	225.04
Zm00001d005248	1.3174	0.00451925	0.0256696	19.2575	18.5935	50.3918	51.1566
Zm00001d034346	1.31796	0.0016461	0.0111653	21.9835	26.709	64.5834	65.0932
Zm00001d045104	1.31798	2.94894e-11	8.17153e-10	81.6371	89.2411	232.844	220.949
Zm00001d036748	1.31818	7.57242e-06	9.41734e-05	41.0868	46.1661	117.325	113.783
Zm00001d037966	1.31865	0.00398607	0.0232092	19.1061	24.3712	58.876	55.085
Zm00001d048628	1.31892	0.0049994	0.0279691	16.6926	21.3074	48.4847	52.54
Zm00001d027445	1.32253	0.00707214	0.0365445	16.1141	17.0473	43.4865	44.6222
Zm00001d048529	1.32498	2.21769e-08	4.27612e-07	63.0968	69.3038	183.366	169.471
Zm00001d028453	1.32502	9.9679e-05	0.000974739	32.8194	34.2738	87.5547	90.9609
Zm00001d006771	1.32701	0.000587499	0.00466126	28.8248	26.7072	73.2248	77.0493
Zm00001d047699	1.32774	0.00450955	0.0256257	18.1628	18.7922	48.5714	49.5022
Zm00001d010128	1.32814	0.00218067	0.0140929	21.5732	28.8103	70.9515	64.9554
Zm00001d030657	1.32846	0.000486666	0.00397781	27.5839	28.0135	74.2073	76.3457
Zm00001d048583	1.32946	5.97442e-07	9.22133e-06	47.9088	48.9675	126.554	133.196
Zm00001d019306	1.33023	3.39897e-12	1.03208e-10	76.5849	88.0094	218.837	222.731
Zm00001d048193	1.33149	0.000363305	0.00306393	27.114	34.9673	81.851	84.1565
Zm00001d008342	1.33353	0.00546965	0.03008	17.3266	18.1642	46.9722	46.9335
Zm00001d033108	1.33382	0.00030283	0.00262722	30.1371	32.9171	88.355	81.4649
Zm00001d043370	1.33537	0.00135262	0.00944583	29.4949	23.8829	68.8627	73.943
Zm00001d041758	1.33759	0.0069518	0.0361238	16.6091	15.6912	43.6244	44.6119
Zm00001d037509	1.33769	0.00195816	0.0128982	20.9932	25.1398	56.5908	66.8793
Zm00001d007215	1.33783	4.51738e-10	1.07721e-08	64.1174	70.2129	177.998	182.874
Zm00001d028713	1.34169	0.0100568	0.0484967	15.4717	14.7708	42.2249	38.9099
Zm00001d021335	1.34177	0.00878939	0.0435956	13.7999	16.3826	39.6398	40.9314
Zm00001d022042	1.34238	1.30102e-33	1.409e-31	354.991	382.423	1019.2	970.794
Zm00001d039664	1.34373	4.15546e-06	5.43304e-05	49.9305	47.9578	138.616	125.504
Zm00001d025939	1.34476	0.000810846	0.00611239	26.6059	25.2135	69.2401	72.0618
Zm00001d052074	1.3453	0.0026771	0.0167994	19.7424	21.0304	55.9649	54.5003
Zm00001d007890	1.34854	0.000355964	0.00300983	26.6626	28.9643	74.6075	77.1092
Zm00001d006924	1.34937	0.00296576	0.0183364	18.7453	20.0733	50.9482	55.3321
Zm00001d012044	1.35012	6.75065e-23	4.49905e-21	187.181	173.909	486.954	495.214
Zm00001d010009	1.35422	7.12992e-05	0.000718298	31.7613	33.6387	85.7196	94.4008
Zm00001d008238	1.35446	0.00457252	0.0259495	17.339	19.2478	50.2404	47.6684
Zm00001d020438	1.35591	1.292e-06	1.88449e-05	44.4422	44.5561	117.94	124.631
Zm00001d032442	1.35895	4.81665e-08	8.86646e-07	54.496	61.4069	161.397	153.213
Zm00001d042510	1.35896	0.00854985	0.0426705	15.0714	15.0721	42.3515	39.6842
Zm00001d025020	1.35912	2.09197e-07	3.50351e-06	46.5681	51.4955	131.3	137.373
Zm00001d022900	1.35913	2.36541e-05	0.000263417	35.4176	37.464	94.7608	101.695
Zm00001d023874	1.35964	1.16839e-07	2.03272e-06	49.9762	54.9554	144.968	142.091
Zm00001d053239	1.3602	3.9111e-29	3.41132e-27	894.942	917.929	2577.15	2379.25
Zm00001d024158	1.3607	0.00737968	0.037818	14.6247	15.6232	39.4433	46.1362
Zm00001d006917	1.36196	0.00810694	0.0409316	16.8891	15.4035	39.8398	48.4627
Zm00001d034586	1.36223	0.00206381	0.013451	20.4213	21.5448	57.7215	56.7478
Zm00001d041112	1.3625	3.68563e-06	4.90261e-05	42.7539	44.6225	123.667	117.172
Zm00001d051337	1.36391	0.00433221	0.0247696	17.3118	17.8846	47.9269	48.0487
Zm00001d051211	1.36393	3.27201e-05	0.000352888	32.5484	37.4125	93.6801	98.3866
Zm00001d037326	1.36593	0.000912198	0.00676265	23.202	25.0056	62.134	69.9842
Zm00001d044667	1.36595	0.00765976	0.0390224	16.9948	15.1028	45.2467	42.7278
Zm00001d038682	1.36778	0.00580209	0.0314839	15.4951	16.7198	42.9555	45.283
Zm00001d044222	1.36833	0.000750867	0.00574016	24.2872	25.4894	64.396	70.5153
Zm00001d033291	1.37055	0.00495906	0.0278033	15.8541	17.078	44.1194	46.6526
Zm00001d038057	1.37134	0.00181285	0.0121255	21.1722	21.1168	55.3542	60.6012
Zm00001d008731	1.37231	0.00110814	0.00801861	22.7499	23.4062	63.4846	63.856
Zm00001d027484	1.3747	0.00438277	0.0250257	15.9957	18.375	44.5718	48.5458
Zm00001d034793	1.37803	3.99366e-08	7.44643e-07	51.722	53.4739	143.665	147.225
Zm00001d009910	1.3817	0.00134296	0.00938843	25.239	24.006	71.5092	64.2572
Zm00001d039611	1.38192	0.000184551	0.00168428	29.8321	29.0003	82.438	81.5685
Zm00001d018135	1.38213	0.00647102	0.0342835	13.8244	17.3156	43.1918	43.1985
Zm00001d044514	1.38213	0.00647102	0.0342835	13.6717	17.0523	42.8035	42.9039
Zm00001d029597	1.38678	1.77434e-05	0.000202452	34.9912	35.7602	96.8501	100.972
Zm00001d031611	1.38682	1.30328e-13	4.54087e-12	80.8901	83.9613	227.852	231.564
Zm00001d025866	1.38692	3.70741e-06	4.92653e-05	42.0761	40.2813	109.308	120.169
Zm00001d017047	1.38806	1.27496e-10	3.26812e-09	63.7275	65.8127	173.624	189.294
Zm00001d043497	1.38827	0.00176747	0.0118647	23.3493	22.2307	56.2131	69.8207
Zm00001d034790	1.38928	1.49173e-32	1.49127e-30	206.988	220.132	597.153	595.018
Zm00001d025273	1.39025	0.000774235	0.00587388	22.7485	24.5807	68.4345	66.0221
Zm00001d028963	1.39317	5.10172e-19	2.71729e-17	108.247	130.026	324.264	341.653
Zm00001d004551	1.39454	0.0100449	0.0484571	12.9382	13.4851	33.9047	38.8212
Zm00001d025901	1.3949	0.00119794	0.00856607	23.0707	26.3908	72.5041	64.3621
Zm00001d035975	1.39839	0.00962214	0.0468349	12.1292	14.1757	36.1576	37.1572
Zm00001d051571	1.39839	0.00962214	0.0468349	11.9475	13.7763	35.8273	37.3545
Zm00001d044470	1.39905	0.000784476	0.00593771	26.4645	23.2172	68.4707	70.0844
Zm00001d014340	1.40205	0.00329032	0.0199538	16.6758	20.0847	54.3608	50.1657
Zm00001d003257	1.40344	0.000112994	0.00108856	28.312	32.3167	85.1972	84.4305
Zm00001d019562	1.40346	3.64695e-08	6.80974e-07	51.2869	51.4702	137.288	151.138
Zm00001d053979	1.4053	1.07819e-16	4.91655e-15	91.3557	106.064	271.732	284.024
Zm00001d050172	1.40749	1.47018e-07	2.514e-06	52.8218	68.0523	179.297	162.418
Zm00001d030690	1.40863	1.0681e-09	2.4099e-08	63.2642	65.3379	185.65	175.512
Zm00001d014108	1.41034	6.74696e-15	2.59419e-13	83.4719	95.4352	251.443	252.648
Zm00001d021433	1.4119	6.00821e-10	1.40184e-08	60.2619	64.7082	164.291	190.785
Zm00001d038914	1.41259	4.29287e-07	6.80528e-06	41.2589	50.3006	125.961	132.013
Zm00001d048402	1.41351	1.43788e-10	3.62145e-09	60.7008	63.6141	174.61	179.972
Zm00001d048520	1.41376	7.1592e-46	1.31044e-43	938.76	915.184	2640.25	2629.27
Zm00001d036054	1.41379	6.78625e-08	1.22506e-06	57.8585	50.6239	155.063	155.349
Zm00001d035136	1.414	0.00248626	0.0157693	21.418	17.873	55.2481	56.2532
Zm00001d039865	1.41421	5.82768e-37	7.42516e-35	203.418	214.475	579.771	604.839
Zm00001d011188	1.4163	1.20798e-23	8.30627e-22	158.066	172.396	478.948	459.419
Zm00001d009749	1.41649	2.17654e-06	3.02852e-05	39.175	39.6101	107.581	116.824
Zm00001d031817	1.41671	0.0103086	0.0492798	13.8921	14.2593	34.1761	46.3391
Zm00001d010236	1.41686	0.00166909	0.0112977	18.9709	20.3909	54.711	55.8968
Zm00001d015970	1.41797	0.00786623	0.0399334	13.6657	12.7182	38.0177	39.4797
Zm00001d038172	1.4184	0.000489443	0.00399297	23.2879	27.9916	74.146	71.1608
Zm00001d028726	1.41938	3.0429e-13	1.03794e-11	76.9396	93.2042	244.053	239.551
Zm00001d026396	1.42042	0.00303207	0.0186841	15.7824	17.6058	47.4485	50.4316
Zm00001d044243	1.42104	3.18575e-05	0.000345881	30.4921	36.5286	94.285	96.5147
Zm00001d022463	1.42105	2.98583e-19	1.60346e-17	122.738	143.781	388.468	373.39
Zm00001d033535	1.42255	1.37184e-14	5.07932e-13	228.661	274.703	619.422	823.586
Zm00001d007930	1.42301	2.49219e-08	4.77706e-07	50.5815	49.7652	140.484	149.154
Zm00001d004960	1.42392	0.00651431	0.0344334	12.8145	15.0347	39.6794	39.7927
Zm00001d048346	1.42594	4.00185e-16	1.77502e-14	109.288	105.295	311.603	301.058
Zm00001d039395	1.4279	0.000572931	0.00456798	22.0582	23.5913	63.3535	68.6363
Zm00001d016528	1.42794	0.00421008	0.0242313	14.8085	15.5486	42.1711	46.6782
Zm00001d018049	1.42817	0.00568558	0.0309551	15.7872	18.9227	55.1194	45.2998
Zm00001d006533	1.42962	0.00194753	0.0128396	16.6912	20.7143	52.5373	56.4847
Zm00001d012741	1.43349	4.35668e-11	1.17468e-09	60.5794	64.6367	173.955	188.584
Zm00001d053633	1.43377	3.25217e-05	0.000351814	31.146	33.8392	95.4034	91.5494
Zm00001d033186	1.43386	1.92263e-05	0.000217463	37.484	32.9318	97.9428	104.126
Zm00001d011162	1.43387	3.12572e-11	8.60631e-10	65.1972	72.5677	202.207	194.603
Zm00001d049405	1.43836	1.75124e-08	3.43274e-07	64.9129	75.96	218.759	187.179
Zm00001d021626	1.43937	3.99404e-21	2.40308e-19	157.679	175.917	500.231	463.863
Zm00001d017146	1.43965	0.00366359	0.0217208	16.9176	17.8404	54.2213	46.8308
Zm00001d018758	1.44157	1.80645e-07	3.04102e-06	43.4865	44.9586	121.661	133.006
Zm00001d004734	1.44344	6.88428e-06	8.66099e-05	34.2895	36.4776	99.2188	104.303
Zm00001d010425	1.44481	6.52368e-14	2.31644e-12	84.4068	108.303	279.633	276.11
Zm00001d007352	1.44505	3.90521e-05	0.000413628	28.8689	31.5625	87.4997	89.6228
Zm00001d018383	1.44537	8.95881e-13	2.89624e-11	75.6636	84.6376	212.79	254.79
Zm00001d047283	1.44546	0.000847982	0.00634448	19.65	22.4532	57.5081	64.3515
Zm00001d037246	1.44555	5.22389e-24	3.64998e-22	122.506	142.557	378.13	393.86
Zm00001d036092	1.44583	0.00254858	0.0161331	19.2436	20.0936	60.5681	51.9249
Zm00001d054106	1.44634	6.33217e-07	9.71581e-06	38.7576	51.0604	127.577	132.699
Zm00001d052865	1.44658	0.000625781	0.0049259	22.6969	22.3236	61.6304	69.2545
Zm00001d051588	1.44832	0.000754073	0.00575789	20.3965	24.4794	59.5252	68.4649
Zm00001d054065	1.44902	2.29751e-23	1.56327e-21	129.063	130.145	373.759	380.257
Zm00001d022585	1.44958	0.00303748	0.0187086	16.2448	16.7157	49.3807	47.3161
Zm00001d051001	1.45119	1.87318e-18	9.54658e-17	190.152	214.655	519.103	663.815
Zm00001d041718	1.45268	0.000198224	0.00179395	26.4968	26.0865	71.2726	81.3324
Zm00001d033099	1.45359	3.04092e-08	5.75252e-07	46.4809	51.1559	142.051	140.823
Zm00001d023962	1.4538	0.00208045	0.0135459	16.3671	19.8232	51.0571	54.0419
Zm00001d018634	1.45686	0.00496576	0.027823	13.7401	14.4767	39.6328	42.2242
Zm00001d043843	1.45926	0.00130157	0.00914829	20.152	21.4697	63.3516	57.4327
Zm00001d034618	1.46193	0.000518341	0.00418667	25.8201	23.4928	74.0195	69.917
Zm00001d010538	1.46272	2.5971e-22	1.66266e-20	114.001	124.819	349.431	353.489
Zm00001d042344	1.46519	3.81893e-17	1.80476e-15	114.44	137.886	382.113	357.912
Zm00001d014417	1.4674	7.03869e-25	5.22713e-23	135.493	148.219	389.231	446.324
Zm00001d036406	1.46753	0.00139092	0.00964587	18.6974	19.4471	56.9723	54.6232
Zm00001d014436	1.46769	0.00118104	0.00847533	18.3583	19.8908	54.9136	56.7852
Zm00001d044551	1.46878	0.00882921	0.0437122	13.2982	12.7346	32.6076	44.4713
Zm00001d031939	1.46894	1.33019e-10	3.3963e-09	63.876	60.8652	185.648	182.863
Zm00001d028755	1.46946	6.20826e-13	2.0426e-11	64.7318	76.0022	203.812	212.312
Zm00001d026361	1.46994	5.79896e-05	0.000597173	28.1232	31.4958	88.791	84.5886
Zm00001d045403	1.47121	0.00019878	0.00179773	25.4189	24.9649	70.2991	78.04
Zm00001d004300	1.47262	0.000189378	0.00172229	24.8805	25.365	73.4692	74.5917
Zm00001d052101	1.47293	2.54751e-11	7.08938e-10	58.7602	62.9891	178.052	183.382
Zm00001d021392	1.47351	0.00938203	0.0458897	11.4908	12.171	35.3884	33.1121
Zm00001d030627	1.47373	0.0096669	0.047	9.93496	12.9706	32.9346	34.7578
Zm00001d047965	1.47431	3.82996e-07	6.12983e-06	40.3429	41.4948	118.266	121.819
Zm00001d029887	1.4749	0.00810614	0.0409316	11.3065	13.3176	36.1182	35.0072
Zm00001d021999	1.47532	8.15641e-16	3.54518e-14	82.2766	84.5813	245.716	249.174
Zm00001d031640	1.47559	0.00239234	0.0152481	16.5617	16.0491	47.418	51.072
Zm00001d001005	1.476	3.41419e-06	4.56959e-05	39.7422	37.1996	104.76	123.896
Zm00001d003083	1.47673	0.00362551	0.0215369	17.1148	15.1351	48.7322	45.8523
Zm00001d009509	1.47799	0.00136959	0.00953357	19.5113	18.4889	56.0491	57.3657
Zm00001d035303	1.47948	0.00119986	0.00857253	18.1069	18.8316	54.491	56.2154
Zm00001d048585	1.48112	1.57473e-16	7.08139e-15	80.1247	88.4879	242.8	256.552
Zm00001d008257	1.48233	2.53155e-11	7.06008e-10	72.3763	67.8307	213.915	203.49
Zm00001d016463	1.48454	6.79647e-08	1.22506e-06	43.1494	50.3541	141.114	136.051
Zm00001d004357	1.48465	0.00126071	0.0089336	18.1048	21.6046	62.3989	57.0008
ENSRNA049477087	1.48491	9.75959e-08	1.71631e-06	54.2608	78.3104	204.208	187.883
Zm00001d025652	1.48672	0.00701377	0.0363819	15.7123	12.0741	39.8732	43.5553
Zm00001d027447	1.48793	0.00221908	0.0142839	18.3467	17.0133	47.0057	58.2113
Zm00001d037620	1.49101	5.74555e-12	1.69703e-10	84.9581	95.4477	286.963	251.035
Zm00001d034914	1.4918	0.00558929	0.030546	12.4631	13.5709	36.1117	41.7717
Zm00001d012930	1.49246	0.00304006	0.0187156	15.1035	14.6356	45.3899	45.3267
Zm00001d005062	1.49269	0.00695663	0.0361344	11.2708	12.5295	34.2396	38.4918
Zm00001d049764	1.49315	4.66756e-07	7.3349e-06	37.126	41.2405	114.537	119.197
Zm00001d048766	1.49323	0.000925286	0.00684796	17.6847	20.0586	55.9149	58.2585
Zm00001d046221	1.49372	0.00151502	0.0103956	15.725	18.9608	50.693	53.7521
Zm00001d023892	1.49406	0.000126443	0.00120121	25.7401	27.2911	82.3891	76.8607
Zm00001d035169	1.49471	0.00504944	0.0281642	12.5649	14.3474	41.6326	38.8166
Zm00001d027826	1.49948	1.09151e-06	1.6083e-05	35.6774	37.8849	111.489	112.442
Zm00001d020003	1.50054	7.46961e-20	4.16631e-18	94.9809	106.035	300.596	305.422
Zm00001d026532	1.50184	0.000452611	0.00372759	23.3525	21.0744	65.6826	66.504
Zm00001d009941	1.5036	0.000384538	0.00322624	21.5651	21.5998	67.388	66.183
Zm00001d026214	1.50481	1.00406e-05	0.000121158	34.1049	45.6206	126.779	113.824
Zm00001d001988	1.50495	0.000105599	0.00102492	24.7393	30.3869	85.5691	79.8039
Zm00001d013725	1.5051	3.68542e-23	2.48164e-21	119.315	127.275	374.556	368.837
Zm00001d039663	1.50769	5.8993e-08	1.07679e-06	47.4825	44.3552	138.738	136.527
Zm00001d013008	1.50778	0.00514033	0.0286097	13.4045	12.9647	35.8368	42.6464
Zm00001d012092	1.50909	0.00136502	0.00950762	16.1504	20.9313	55.8306	56.0786
Zm00001d033909	1.50966	0.00552638	0.0302786	12.5277	11.5702	36.8844	39.0485
Zm00001d017174	1.50971	1.38067e-05	0.000161942	35.9018	30.6286	95.634	107.573
Zm00001d011278	1.50981	2.67389e-14	9.70667e-13	67.1569	79.2699	215.936	227.29
Zm00001d006036	1.51197	0.00423659	0.0243623	12.5666	13.8014	42.0703	40.3313
Zm00001d030665	1.515	2.41673e-08	4.63926e-07	42.2489	54.1618	144.1	148.047
Zm00001d007113	1.51534	7.00135e-13	2.29193e-11	61.4403	68.9896	195.019	200.581
Zm00001d045555	1.51721	3.90457e-11	1.05496e-09	55.9127	56.8313	167.646	176.537
Zm00001d045509	1.51985	2.64142e-10	6.48921e-09	59.948	53.9173	171.477	177.765
Zm00001d012504	1.52015	9.64003e-07	1.43343e-05	34.8584	40.6819	118.263	113.823
Zm00001d031560	1.52275	6.25402e-12	1.83885e-10	63.9907	64.4021	198.654	193.223
Zm00001d007758	1.524	0.00324632	0.019733	13.7221	14.1591	40.1242	45.8415
Zm00001d034698	1.52403	9.88861e-09	2.0143e-07	45.114	46.6884	140.723	140.783
Zm00001d047697	1.5252	5.63904e-24	3.91898e-22	109.477	129.936	355.989	377.408
Zm00001d018752	1.52629	0.0037576	0.0221871	13.633	12.5903	41.2623	42.3165
Zm00001d014749	1.52755	0.00627443	0.0335078	13.3951	24.0472	56.2485	56.5335
Zm00001d003081	1.52775	1.57109e-32	1.54681e-30	209.819	263.904	689.847	765.779
Zm00001d020004	1.52801	0.000295648	0.00257178	27.1128	22.4076	75.263	76.2124
Zm00001d003014	1.52853	0.000470233	0.00385561	19.3013	25.8133	68.7036	69.1807
Zm00001d022462	1.52856	1.16215e-14	4.34004e-13	71.6767	76.8567	231.311	227.122
Zm00001d018086	1.52905	0.000655815	0.00512506	19.094	19.1548	56.5416	59.6783
Zm00001d052952	1.53016	0.00530072	0.0293332	12.4013	11.5524	35.4221	39.3759
Zm00001d009948	1.53124	3.82045e-07	6.12436e-06	35.9227	40.2708	117.019	116.997
Zm00001d053685	1.53161	8.65292e-05	0.000857114	22.5256	27.9879	76.5685	80.1484
Zm00001d049400	1.53212	0.00641387	0.0340779	12.3614	11.2868	34.5878	35.7926
Zm00001d050245	1.53244	0.000771518	0.00586011	17.4051	21.2054	57.5724	58.9833
Zm00001d028773	1.53282	4.93364e-08	9.06897e-07	40.4206	43.3677	125.971	129.581
Zm00001d048551	1.53546	0.00229885	0.0147172	15.1918	16.326	43.4596	52.5268
Zm00001d042193	1.53587	0.00839289	0.0420324	10.7064	10.0276	31.9876	33.4047
Zm00001d008620	1.53754	9.98847e-39	1.42649e-36	1108.91	1125.16	3567.79	3340.17
Zm00001d027342	1.53904	7.6374e-20	4.2417e-18	88.5825	104.54	285.65	314.651
Zm00001d035574	1.53905	0.000709252	0.00546705	18.1468	21.6891	56.3471	67.6561
Zm00001d029527	1.53935	4.31636e-55	9.8413e-53	272.924	272.603	822.324	871.107
Zm00001d047962	1.53941	0.00013905	0.00130477	25.0704	23.3409	71.9164	76.8875
Zm00001d023542	1.54135	0.000494015	0.00401675	19.2945	20.437	60.1328	61.1943
Zm00001d021846	1.54294	0.0101905	0.0489595	9.28769	9.93643	29.0132	30.1973
Zm00001d003066	1.54351	7.17843e-05	0.000721507	28.8771	25.7924	88.3008	83.4173
Zm00001d051129	1.5448	0.00363624	0.0215878	13.22	12.8178	37.9706	43.0598
Zm00001d031727	1.54566	4.82418e-28	4.12468e-26	5614.26	5361.11	15367.9	18938.8
Zm00001d039460	1.54792	0.000241387	0.00214578	20.1451	25.4158	69.9613	70.0288
Zm00001d004841	1.54878	1.81508e-10	4.51892e-09	55.3108	52.4371	165.472	169.03
Zm00001d043682	1.55063	0.000534014	0.00429724	18.7884	19.6293	55.6409	66.3741
Zm00001d010703	1.55067	0.00850997	0.0425367	12.0478	9.75763	31.4034	37.8679
Zm00001d013045	1.55175	0.00773154	0.0393111	12.0724	9.72669	32.1193	37.1304
Zm00001d029144	1.55183	1.78618e-05	0.000203446	26.255	30.9501	86.7828	91.0593
Zm00001d010614	1.55422	2.10171e-58	5.25266e-56	397.72	475.578	1348.42	1384.84
Zm00001d032505	1.55497	0.00523038	0.0290363	10.7811	11.9658	35.7692	35.7021
Zm00001d044459	1.55761	4.22206e-08	7.84978e-07	39.6031	44.5199	123.124	143.803
Zm00001d008757	1.56085	6.89036e-09	1.42138e-07	43.671	47.0676	145.345	141.219
Zm00001d001577	1.56105	0.00368874	0.0218301	18.0091	12.8103	46.4241	51.9273
Zm00001d027648	1.56405	0.00107982	0.00783741	16.4763	17.5986	54.8521	51.8017
Zm00001d009339	1.56505	0.00464403	0.026298	12.0905	16.9733	49.0413	41.5782
Zm00001d012042	1.56624	1.64247e-25	1.24102e-23	173.545	153.54	513.246	524.177
Zm00001d047385	1.56628	0.00358433	0.0213581	11.7168	13.435	36.8042	42.2577
Zm00001d022498	1.56629	4.20134e-05	0.000441752	25.3895	25.865	79.5964	81.0435
Zm00001d033523	1.5665	0.00504364	0.028156	12.5505	11.1546	36.0998	40.0025
Zm00001d024519	1.56706	0.00099469	0.00729926	19.9619	17.3889	60.3671	57.4518
Zm00001d037785	1.56776	0.00901053	0.0444237	9.31298	9.54386	29.6177	29.7039
Zm00001d019277	1.56795	1.0152e-14	3.82423e-13	1175.54	1036.32	3017.59	4021.24
Zm00001d019824	1.57047	3.83663e-12	1.15955e-10	62.1227	68.3938	213.372	198.059
Zm00001d034520	1.57086	0.000596606	0.00472198	16.9422	19.7257	59.3447	57.9026
Zm00001d021452	1.57204	0.00266575	0.0167687	14.7691	13.0669	42.0488	46.6165
Zm00001d023376	1.57301	1.09885e-71	3.66172e-69	1186.12	1164.18	3673.27	3787.86
Zm00001d036565	1.57331	1.64106e-26	1.29255e-24	112.675	118.272	358.917	373.885
Zm00001d038342	1.57335	0.00106636	0.00775082	17.8722	15.9431	53.9274	54.0089
Zm00001d036642	1.57418	8.99408e-05	0.000885508	26.7923	24.0214	83.1454	78.7464
Zm00001d005303	1.57474	0.00196609	0.0129325	13.5801	14.6413	47.2729	45.3092
Zm00001d021196	1.57486	7.10963e-15	2.70958e-13	64.5012	72.5913	218.317	220.355
Zm00001d054078	1.5764	0.00215784	0.0139867	17.6092	14.2464	50.9863	50.8862
Zm00001d044527	1.57848	0.000966002	0.00710401	15.6126	17.1482	52.9592	52.0042
Zm00001d024732	1.5786	0.00648676	0.0343249	10.8197	10.1249	32.3376	34.6461
Zm00001d005756	1.57886	0.00335443	0.0202387	13.688	12.4581	40.3585	42.8906
Zm00001d016311	1.57962	0.00645249	0.0342132	11.0883	10.2603	33.3836	33.7645
Zm00001d006871	1.58096	9.73516e-13	3.13941e-11	59.6796	59.1616	181.164	198.818
Zm00001d021508	1.5816	1.07461e-05	0.000128834	28.9424	28.085	89.7773	92.2167
Zm00001d016691	1.58297	1.07578e-12	3.44354e-11	56.9337	59.6996	176.538	196.841
Zm00001d035139	1.58305	7.2463e-07	1.10273e-05	32.1088	35.2769	104.448	109.849
Zm00001d049835	1.58743	8.39721e-16	3.63767e-14	69.2117	80.9096	241.262	239.215
Zm00001d049666	1.58829	2.77822e-36	3.37437e-34	147.399	164.72	487.558	512.43
Zm00001d033287	1.58857	0.000328387	0.00282137	25.7163	19.9076	71.944	75.5959
Zm00001d013041	1.58893	0.00089335	0.00663427	16.9405	16.4055	50.5009	54.8957
Zm00001d028807	1.58973	5.22834e-37	6.72748e-35	253.832	304.543	909.714	879.772
Zm00001d038841	1.5898	0.00371876	0.0219877	11.8519	11.8918	38.9867	38.3229
Zm00001d045607	1.59047	1.72877e-08	3.39895e-07	37.5011	42.717	126.239	134.03
Zm00001d013984	1.59322	0.0045902	0.0260271	10.4156	14.1794	38.2251	38.5376
Zm00001d015134	1.59334	4.3707e-09	9.17635e-08	40.4294	48.6916	139.629	146.017
Zm00001d038855	1.59484	0.00461236	0.0261414	9.72421	12.5938	34.9537	39.3467
Zm00001d017177	1.5956	4.71184e-08	8.69816e-07	37.4114	40.1076	122.912	125.497
Zm00001d051913	1.5968	0.000442352	0.00364964	20.5237	19.3415	67.4736	62.2399
Zm00001d002259	1.59736	2.10059e-12	6.49981e-11	53.9729	63.4233	189.242	187.612
Zm00001d024493	1.5993	0.00530017	0.0293332	11.0914	11.0275	36.8195	33.8704
Zm00001d011478	1.60009	0.00642098	0.0341018	9.37989	13.1114	33.1483	37.6313
Zm00001d012978	1.60021	1.235e-19	6.80086e-18	83.6867	85.9028	261.326	288.889
Zm00001d001935	1.60229	0.000609175	0.00481266	16.4432	17.5239	53.6496	55.9043
Zm00001d052698	1.6026	6.58067e-05	0.000669189	21.7978	23.7203	70.6754	78.4268
Zm00001d027278	1.60275	0.000205108	0.00184981	21.4364	19.964	63.3572	69.8632
Zm00001d011242	1.6057	0.000752117	0.00574633	15.9589	17.2257	54.0318	52.8932
Zm00001d031847	1.60729	0.000820003	0.00616711	16.3911	15.9586	51.3934	53.2855
Zm00001d014770	1.60884	0.00622059	0.0332572	8.91693	10.8634	31.2934	33.6864
Zm00001d006049	1.60996	2.14214e-05	0.0002402	23.8286	27.039	79.3346	87.2868
Zm00001d034590	1.61017	0.00171268	0.0115626	13.4667	15.2715	45.8746	44.6631
Zm00001d006461	1.61038	0.000357068	0.00301524	17.1408	23.3829	61.6219	68.0807
Zm00001d039091	1.61086	6.78498e-12	1.98152e-10	50.9371	53.8743	166.314	176.118
Zm00001d025178	1.61289	0.00698165	0.0362354	9.43492	10.4013	28.546	32.5421
Zm00001d011504	1.61329	1.82037e-18	9.35078e-17	120.16	115.007	400.608	364.599
Zm00001d009522	1.61349	0.000149446	0.00139226	20.7086	21.0564	69.2481	68.4398
Zm00001d044653	1.61506	7.07155e-11	1.86036e-09	49.1386	53.8871	171.058	164.588
Zm00001d016588	1.61567	5.60545e-09	1.16932e-07	39.4849	43.5361	134	137.435
Zm00001d039673	1.61678	0.000385699	0.0032339	17.8833	25.3864	73.3759	66.9124
Zm00001d008259	1.61716	2.88899e-29	2.5541e-27	122.599	124.332	398.995	409.177
Zm00001d005794	1.6197	0.00781058	0.0396819	8.82466	9.20215	28.6375	30.3342
Zm00001d047828	1.62269	3.80856e-09	8.04813e-08	40.4942	46.3394	141.938	140.288
Zm00001d037479	1.62291	5.92383e-28	5.01726e-26	109.811	114.871	359.703	379.458
Zm00001d033642	1.62317	0.000458025	0.00376264	15.8024	20.3917	58.7617	59.0245
Zm00001d042133	1.62689	0.000679132	0.00526925	18.7919	17.3745	53.3772	66.1562
Zm00001d041127	1.62891	0.0060335	0.0324685	8.60557	12.013	36.0512	32.9065
Zm00001d003084	1.6297	1.48383e-05	0.00017264	32.0774	51.0407	143.558	128.237
Zm00001d026025	1.63001	0.00530735	0.0293332	9.90735	10.2925	32.8367	32.9435
Zm00001d036568	1.63041	3.5922e-07	5.78492e-06	32.6786	33.065	105.914	112.058
Zm00001d042534	1.63105	0.00569926	0.0309906	9.9329	9.66082	34.1298	31.7165
Zm00001d016549	1.6319	1.83367e-12	5.74227e-11	92.7163	91.7146	332.123	277.754
Zm00001d052473	1.63212	1.85037e-05	0.000209838	24.3548	29.6353	91.0156	87.2334
Zm00001d031975	1.63246	9.03328e-23	5.98962e-21	87.3017	95.7972	291.069	314.221
Zm00001d038533	1.63561	0.00236551	0.0150965	12.6948	12.0075	39.1246	43.6463
Zm00001d037098	1.63653	0.00351521	0.0210427	10.5538	11.2135	34.9163	38.44
Zm00001d047426	1.63688	0.00420347	0.0242147	9.6954	11.6153	33.1921	40.2956
Zm00001d010872	1.63808	6.52712e-08	1.18638e-06	35.8075	36.1805	117.547	120.645
Zm00001d037875	1.63808	2.5387e-33	2.66072e-31	336.113	392.919	1258.77	1152.58
Zm00001d048825	1.63831	9.57104e-06	0.000115923	31.4402	28.7014	104.654	93.5735
Zm00001d042329	1.63954	1.36054e-08	2.70776e-07	41.5404	40.4113	126.261	146.725
Zm00001d050816	1.63982	0.00676289	0.0353969	9.18596	10.4477	33.2538	30.3418
Zm00001d033312	1.64031	0.000713924	0.00549608	15.2823	16.4543	50.6872	52.1228
Zm00001d033979	1.64177	4.39081e-11	1.18143e-09	45.4115	52.991	154.939	170.784
Zm00001d030164	1.64226	0.00705117	0.0364652	8.80428	9.35442	28.115	31.908
Zm00001d045581	1.64233	4.93309e-15	1.94864e-13	66.063	73.1361	236.673	224.658
Zm00001d011159	1.64254	2.54928e-09	5.49108e-08	38.9814	43.1427	130.927	142.489
Zm00001d053857	1.64335	1.69192e-10	4.2285e-09	44.0854	50.9693	158.73	156.925
Zm00001d016276	1.64338	3.14749e-10	7.64575e-09	58.233	49.8404	183.542	176.432
Zm00001d024624	1.64352	1.27951e-06	1.87048e-05	28.9874	31.9925	101.601	101.143
Zm00001d039656	1.6445	0.000868734	0.00647737	14.5273	15.2205	50.3877	50.4486
Zm00001d021805	1.64531	2.51433e-09	5.42794e-08	41.4882	43.2028	140.975	138.59
Zm00001d007053	1.64564	3.4519e-05	0.000369529	23.1709	24.4818	73.0419	83.5958
Zm00001d002366	1.64766	0.000789626	0.00597321	17.0748	15.2627	54.2279	53.4828
Zm00001d005924	1.64805	0.00166554	0.0112795	13.0637	13.4251	40.6177	46.0806
Zm00001d011816	1.6491	9.1956e-16	3.95715e-14	61.5335	66.4252	210.166	218.305
Zm00001d004410	1.65108	0.000269626	0.00237242	18.465	20.0432	65.7434	61.0666
Zm00001d039267	1.6514	0.00837139	0.0420132	8.39291	9.05931	25.974	30.929
Zm00001d011850	1.65207	1.00735e-12	3.23249e-11	57.8817	56.4748	193.405	188.853
Zm00001d018149	1.65476	0.0033896	0.020413	10.9943	10.6134	33.7729	39.9257
Zm00001d015473	1.65505	7.43451e-22	4.69024e-20	161.45	170.35	590.163	519.124
Zm00001d005675	1.65566	2.42143e-11	6.79674e-10	45.1329	55.7622	163.089	176.085
Zm00001d022244	1.65957	7.22421e-05	0.000725547	22.8805	24.051	83.7737	73.9258
Zm00001d043606	1.66034	9.1457e-38	1.2381e-35	206.656	246.762	776.42	750.681
Zm00001d049348	1.66127	2.92929e-10	7.15584e-09	44.8164	47.0876	157.999	152.462
Zm00001d030080	1.66308	0.00630143	0.033618	8.87221	9.97003	33.9128	30.4638
Zm00001d037369	1.6635	0.00616891	0.0330467	8.45478	10.6633	32.372	32.1928
Zm00001d023901	1.66373	6.60026e-05	0.000670657	19.8241	24.9721	69.629	81.6092
Zm00001d044391	1.66449	3.35977e-18	1.67937e-16	80.1007	87.8195	291.797	275.368
Zm00001d049982	1.66504	1.69609e-07	2.87384e-06	31.0122	35.0363	109.913	113.281
Zm00001d048163	1.66562	8.03542e-11	2.10541e-09	44.3631	47.649	155.069	155.777
Zm00001d014112	1.66565	0.00343143	0.0206076	10.1826	10.6471	35.3063	36.3839
Zm00001d043093	1.66565	0.00343143	0.0206076	10.4024	11.3195	35.0507	35.636
ENSRNA049462331	1.66705	0.00405069	0.0235012	9.24855	11.7915	34.1491	36.6921
Zm00001d020213	1.66908	0.00106289	0.00772993	15.8413	14.9431	55.6916	49.428
Zm00001d012844	1.66915	1.56117e-05	0.000180507	24.6681	26.8013	92.0579	84.4132
Zm00001d048957	1.66976	0.00021575	0.00193639	22.0299	17.7946	66.8036	68.7699
Zm00001d014901	1.67045	0.00617572	0.0330695	8.43077	9.72452	30.1491	31.0335
Zm00001d014280	1.67045	0.00236784	0.0150993	11.3663	12.4923	39.2741	38.9826
Zm00001d010528	1.67358	1.52737e-33	1.62703e-31	279.241	283.478	998.288	910.94
Zm00001d043317	1.67396	0.0101461	0.0487822	6.76696	7.70983	24.8841	26.2831
Zm00001d049416	1.67411	0.000439191	0.00362856	16.2789	16.0853	51.9886	57.167
Zm00001d025966	1.67464	0.00283174	0.0176167	10.8827	11.3268	35.0097	40.4226
Zm00001d045528	1.67483	0.000274861	0.00241357	16.1791	21.6391	63.9168	65.4066
Zm00001d043948	1.67557	0.00268494	0.0168324	11.0307	10.5967	35.7346	38.8755
Zm00001d045500	1.67642	1.09069e-05	0.000130522	24.3911	24.684	82.0812	84.7843
Zm00001d045725	1.67712	0.0069507	0.0361238	7.95198	8.54381	27.3142	31.031
Zm00001d037463	1.67748	2.28187e-05	0.000254769	23.0674	23.2154	75.5059	81.4747
Zm00001d025639	1.68103	0.00157801	0.0107652	15.7836	18.6734	67.8831	50.6839
Zm00001d043814	1.68125	0.00512415	0.0285319	10.0325	8.87946	33.126	31.7517
Zm00001d014775	1.682	4.41559e-05	0.000462037	19.8162	22.8967	71.8523	74.7034
Zm00001d053863	1.68548	1.02253e-37	1.36998e-35	411.248	447.623	1542.34	1396.6
Zm00001d020441	1.68631	0.00305965	0.0187917	9.63173	10.938	35.7407	36.1652
Zm00001d050610	1.68675	0.000233484	0.00208404	16.2098	19.1314	58.6827	61.2387
Zm00001d003502	1.68804	8.83331e-13	2.86279e-11	49.2217	54.8533	178.133	178.595
Zm00001d045193	1.6881	0.0010844	0.00786429	12.3519	16.0333	46.7785	48.5853
Zm00001d048856	1.68918	0.000371441	0.00312646	17.5165	16.1164	59.1986	57.5328
Zm00001d025517	1.69084	0.000605011	0.00478268	16.4302	16.0077	57.9502	52.2034
Zm00001d029498	1.69193	5.18555e-05	0.000537411	20.8099	25.2091	83.3423	74.9822
Zm00001d027318	1.69212	3.51413e-23	2.37863e-21	88.0722	100.168	325.972	321.353
Zm00001d014656	1.69234	0.000491136	0.00400427	16.4042	15.1567	51.1645	55.5125
Zm00001d010862	1.6963	0.00193466	0.0127758	12.7518	13.89	51.4011	41.8928
Zm00001d013730	1.69646	7.69235e-07	1.16787e-05	26.7623	32.511	103.182	104.283
Zm00001d038136	1.69715	2.54917e-17	1.227e-15	63.124	76.4067	237.959	242.467
Zm00001d015251	1.70049	1.84976e-05	0.000209838	22.3751	24.6943	75.3275	87.6375
Zm00001d030091	1.70264	0.00886409	0.0438681	6.73087	8.41767	25.55	25.5392
Zm00001d021913	1.70306	0.00200489	0.0131528	13.8584	11.296	43.3545	43.5104
Zm00001d052316	1.70311	7.53152e-13	2.45929e-11	52.9211	60.9368	203.798	191.258
Zm00001d006760	1.70456	2.02839e-116	2.92899e-113	479.283	523.828	1676.82	1808.92
Zm00001d037613	1.70527	0.00394468	0.0230618	8.69502	10.4928	32.9276	32.8088
Zm00001d045431	1.70753	1.04686e-55	2.51945e-53	526.663	582.285	1763.36	2103.99
Zm00001d040309	1.71138	0.000478483	0.00391585	14.3458	16.8298	55.4243	53.4036
Zm00001d004821	1.71143	2.50683e-10	6.17021e-09	39.6012	43.1279	136.789	153.436
Zm00001d021611	1.7129	0.0102997	0.0492656	6.95198	6.8925	22.5153	26.3264
Zm00001d006153	1.71339	0.00421405	0.0242434	11.285	9.19297	36.1144	33.6834
Zm00001d007753	1.71396	1.48597e-07	2.53434e-06	30.4346	33.5875	104.095	119.736
Zm00001d050838	1.71535	8.56733e-08	1.51898e-06	30.726	33.0624	110.798	112.534
Zm00001d017769	1.7159	0.00332366	0.0201278	9.74468	10.194	35.7896	33.9955
Zm00001d011102	1.71633	0.00312175	0.0190919	9.14542	10.8825	34.3888	35.8596
Zm00001d015997	1.71663	9.91001e-10	2.24765e-08	36.5165	42.7036	140.479	139.5
Zm00001d028612	1.71675	2.50816e-05	0.000277886	19.9134	24.2009	76.3675	77.822
Zm00001d044869	1.71684	0.00133292	0.00932826	12.9046	13.0027	47.6535	43.0913
Zm00001d038625	1.71696	7.76585e-06	9.63025e-05	22.2286	28.487	84.8127	90.4846
Zm00001d025323	1.71783	0.00714304	0.0368085	6.9774	8.51145	27.6997	27.7411
Zm00001d004120	1.71853	0.00248075	0.0157498	10.1068	11.8508	39.8985	36.8306
Zm00001d017417	1.7191	0.00765966	0.0390224	7.44327	8.63256	29.096	26.5796
Zm00001d016305	1.71955	1.99079e-06	2.79098e-05	29.5332	33.7255	120.558	102.959
Zm00001d045109	1.7198	1.18249e-06	1.73449e-05	25.7672	29.0519	95.6654	97.4414
Zm00001d021020	1.71982	3.11557e-06	4.2177e-05	28.647	27.613	104.949	94.9932
Zm00001d007972	1.71995	4.43819e-07	7.02543e-06	27.1614	31.9364	101.534	104.97
Zm00001d049668	1.72162	7.42395e-14	2.62178e-12	64.8555	66.3371	241.86	217.533
Zm00001d013568	1.72249	9.3848e-48	1.7936e-45	455.865	492.152	1506.13	1836.29
Zm00001d009000	1.72458	8.714e-26	6.66159e-24	118.819	144.507	477.206	450.734
Zm00001d039001	1.72468	3.33755e-05	0.000359063	21.4258	20.9827	74.2451	73.6801
Zm00001d008395	1.72508	0.000102696	0.00100048	20.7793	19.4277	73.1767	68.3323
ENSRNA049474917	1.72998	5.28829e-10	1.25185e-08	44.0744	53.1855	180.898	161.357
Zm00001d005281	1.73061	0.000432364	0.00357671	15.9096	14.9425	50.1352	59.5786
Zm00001d024292	1.73062	0.000237743	0.00211769	16.6991	16.3373	55.0018	62.3762
Zm00001d016873	1.73258	0.000871005	0.00649058	12.146	13.5242	45.8535	46.1691
Zm00001d039879	1.73532	0.00227118	0.0145687	10.9593	10.706	40.9239	36.6487
ENSRNA049455261	1.73703	0.00553952	0.0303378	10.1103	12.5778	31.7411	49.5021
Zm00001d045819	1.73813	0.00420746	0.0242269	7.86579	9.91106	30.3827	34.2514
Zm00001d042011	1.74096	6.63949e-33	6.74115e-31	945.578	964.678	3601.62	3196.23
Zm00001d027429	1.74152	0.00020347	0.00183632	15.0027	20.8266	62.6581	65.3004
Zm00001d047271	1.74153	2.33313e-11	6.57729e-10	42.7763	49.6322	168.922	161.561
Zm00001d003822	1.743	8.81393e-15	3.33953e-13	77.1564	91.7726	322.463	279.174
Zm00001d022505	1.74325	2.33716e-14	8.53194e-13	51.449	53.698	178.782	195.542
Zm00001d003076	1.74336	0.00234822	0.0149968	10.7659	10.423	37.8013	36.555
Zm00001d034915	1.74442	0.000497194	0.00403341	13.0034	14.678	47.5331	51.5536
Zm00001d018545	1.74466	0.00712188	0.0367514	10.2315	6.65856	28.6266	31.5864
Zm00001d020188	1.7478	0.000743697	0.00570211	12.015	13.7585	45.5524	46.921
Zm00001d017258	1.74909	0.000135869	0.00127676	16.5499	16.7591	58.2067	64.4472
Zm00001d049858	1.74945	3.82513e-13	1.2912e-11	50.3558	49.0536	176.009	178.684
Zm00001d035445	1.74948	4.27312e-06	5.55891e-05	22.6746	24.5028	84.8012	86.8923
Zm00001d042490	1.75025	5.62061e-09	1.1706e-07	35.2906	35.8581	118.991	135.678
Zm00001d039505	1.75267	0.000164157	0.00151519	15.2634	19.234	58.93	62.8442
Zm00001d051043	1.75267	0.000164157	0.00151519	15.196	18.5514	58.5475	62.8243
Zm00001d014046	1.75301	0.000920122	0.00681362	12.9952	11.5162	42.9197	47.1573
Zm00001d014897	1.75444	3.46877e-07	5.60002e-06	25.5992	33.2646	102.247	109.503
Zm00001d041719	1.75459	0.00684196	0.0357101	6.66789	8.13718	25.4237	29.4578
Zm00001d033375	1.75584	0.00651615	0.0344334	7.36996	8.36203	26.4946	28.014
Zm00001d040864	1.75708	0.00659607	0.0347382	7.16368	8.05748	27.4978	27.2541
Zm00001d035473	1.76054	1.19527e-07	2.0767e-06	31.5401	33.8389	124.997	113.024
Zm00001d001901	1.76059	3.66427e-05	0.000390335	18.8439	19.7305	66.8628	74.3887
Zm00001d025165	1.76224	1.71895e-05	0.000197169	20.8989	20.6597	74.3588	78.331
Zm00001d033795	1.76232	0.000118868	0.00113505	17.249	17.119	61.2175	62.2992
Zm00001d019283	1.76245	1.19013e-31	1.12079e-29	104.552	128.08	413.975	427.99
Zm00001d019404	1.76257	0.00643912	0.0341702	9.45235	7.08635	29.4561	29.4807
Zm00001d048419	1.76272	0.00992169	0.0480053	6.35088	6.88561	22.7152	24.0179
Zm00001d017298	1.76372	0.00689314	0.0359337	9.02442	7.49274	30.2784	28.0469
Zm00001d050256	1.76532	2.46464e-05	0.000273764	20.3998	22.2215	77.5203	74.451
Zm00001d008762	1.76533	1.5618e-18	8.08651e-17	74.4159	83.4975	294.583	273.267
Zm00001d005205	1.76654	0.00169641	0.0114647	11.0175	10.5057	35.9687	44.0196
Zm00001d022421	1.76673	9.27754e-80	4.63734e-77	381.811	429.088	1376.61	1567.42
Zm00001d027688	1.7671	1.40845e-05	0.000164606	23.319	21.1275	76.0811	83.7534
Zm00001d052943	1.76791	0.00256134	0.016206	9.10629	9.5031	32.6741	36.154
Zm00001d051052	1.76797	8.6529e-12	2.50452e-10	50.9425	53.4904	199.125	178.012
Zm00001d040850	1.76812	7.24511e-06	9.06231e-05	26.175	25.0399	97.6419	86.8784
Zm00001d043991	1.76924	1.11681e-08	2.26428e-07	32.5454	32.6285	117.172	122.927
Zm00001d012546	1.76936	0.00131415	0.00921178	10.3605	13.7853	42.6778	43.761
Zm00001d020234	1.76976	0.000629565	0.00495268	12.914	14.487	50.9373	47.377
Zm00001d001996	1.77056	0.00102507	0.00749259	13.0589	16.4578	58.2401	46.6062
Zm00001d009352	1.77138	0.00139903	0.00969695	9.72259	11.8251	38.8304	41.4727
Zm00001d006246	1.77179	0.00021991	0.00196967	15.5058	14.935	54.5992	57.8509
Zm00001d026703	1.77588	8.93066e-05	0.000880598	17.583	17.0969	61.2152	67.3815
Zm00001d021893	1.77661	0.000564345	0.0045106	12.6219	13.0362	47.1246	47.9052
Zm00001d018479	1.77954	4.3666e-10	1.04317e-08	35.5219	38.476	129.854	140.827
Zm00001d018005	1.78002	0.000687926	0.00532794	11.7153	13.7654	48.6041	45.8373
Zm00001d010631	1.78228	2.64752e-18	1.32846e-16	102.983	90.4647	368.32	340.215
Zm00001d031539	1.78252	9.63366e-07	1.43343e-05	23.7217	27.1408	91.0229	96.3595
Zm00001d030373	1.78311	9.7561e-63	2.58756e-60	198.095	211.878	721.997	782.844
Zm00001d001967	1.78418	0.00586753	0.0317462	7.11727	8.28621	28.2426	26.9823
Zm00001d042618	1.7862	0.00285147	0.017731	8.97787	9.69553	30.8765	38.9616
Zm00001d045784	1.78662	7.80375e-16	3.40327e-14	59.9812	58.4075	220.028	214.174
Zm00001d052475	1.78748	1.80876e-06	2.55507e-05	27.2877	24.0252	92.2026	95.6532
Zm00001d007500	1.78911	0.000520078	0.00419556	17.04	12.8849	51.6229	59.4818
Zm00001d046445	1.79075	5.05886e-09	1.0587e-07	31.6109	34.6736	123.357	123.868
Zm00001d027288	1.7932	1.76575e-08	3.45598e-07	29.0096	36.4605	114.543	124.546
Zm00001d049558	1.79381	1.87167e-42	3.1185e-40	164.838	158.884	598.62	599.104
Zm00001d037734	1.79571	0.00108009	0.00783741	10.8255	11.9704	43.9627	41.4412
Zm00001d023243	1.79612	7.16291e-25	5.28915e-23	136.846	144.754	552.257	489.803
Zm00001d051020	1.79623	0.00615074	0.0329629	7.23774	8.51054	32.3901	26.6437
Zm00001d006131	1.79747	0.000440164	0.00363429	14.3952	24.029	70.6208	69.267
Zm00001d038973	1.79773	0.00150493	0.0103427	11.3142	10.1388	37.2525	40.617
Zm00001d045340	1.79862	0.000307398	0.00265798	13.7919	14.4042	48.9811	54.6246
Zm00001d048403	1.79937	8.43356e-06	0.000103496	19.9924	24.3072	82.4022	80.9519
Zm00001d049945	1.80072	8.26778e-06	0.000101847	19.8407	27.9639	83.78	93.9954
Zm00001d021031	1.80161	0.00018468	0.00168428	14.0342	16.5881	58.3813	57.4805
Zm00001d012858	1.8024	1.33897e-06	1.94427e-05	26.8281	23.673	91.6443	97.7491
Zm00001d022333	1.80253	4.28271e-05	0.000448855	16.953	23.9376	76.1867	75.5069
Zm00001d016198	1.80418	2.53735e-37	3.36484e-35	134.494	135.173	467.022	535.818
Zm00001d047707	1.80538	4.16855e-44	7.42115e-42	151.283	164.16	590.004	583.073
Zm00001d006107	1.80754	5.80715e-07	8.9952e-06	24.8849	27.5161	90.5075	107.413
Zm00001d044271	1.80791	3.12975e-07	5.07793e-06	28.1627	36.2041	126.239	111.663
ENSRNA049473220	1.80813	0.000524037	0.0042248	13.3377	12.9443	50.4854	47.3046
Zm00001d018144	1.80841	0.000886472	0.00659072	12.0157	11.273	42.1909	44.0017
Zm00001d034856	1.80871	1.52423e-05	0.00017655	20.1642	20.5632	78.2298	74.8606
Zm00001d008289	1.80952	1.99335e-08	3.87808e-07	29.8643	30.5183	111.71	115.944
Zm00001d024631	1.80964	9.17644e-06	0.000111559	21.4868	20.8456	77.8174	79.4674
Zm00001d006388	1.80999	1.33187e-64	3.84644e-62	201.386	206.801	735.756	790.359
Zm00001d044497	1.81143	0.000242902	0.00215772	13.2861	17.2936	56.1894	55.5624
Zm00001d035086	1.81345	7.31839e-10	1.69234e-08	35.2667	36.21	133.286	133.172
Zm00001d048253	1.81405	1.53043e-13	5.31803e-12	47.2717	53.938	193.958	183.618
Zm00001d034764	1.81449	0.00377743	0.0222839	7.79825	7.94361	30.3737	29.5861
Zm00001d017242	1.81482	4.75416e-21	2.84724e-19	66.3286	69.8292	252.634	256.936
Zm00001d013427	1.81524	0.0100749	0.048548	6.28374	6.25281	23.2576	21.6089
Zm00001d020108	1.81583	4.14486e-06	5.42464e-05	23.2233	22.3089	83.8247	84.6821
Zm00001d017150	1.81658	0.00128923	0.0090665	10.5619	10.2641	37.6146	41.1638
Zm00001d002945	1.81707	1.04127e-15	4.46611e-14	50.71	54.7327	199.468	199.449
Zm00001d013428	1.81787	1.19257e-16	5.4191e-15	80.9734	76.7285	261.66	334.149
ENSRNA049467439	1.81793	0.000769272	0.00584647	20.6079	16.496	79.4318	60.2537
Zm00001d028958	1.81811	0.00809614	0.0409088	6.72282	5.67096	22.5867	26.2178
Zm00001d037732	1.8196	1.10113e-23	7.61183e-22	72.1497	75.6747	272.742	284.407
Zm00001d034023	1.8204	0.00281742	0.0175612	7.72834	9.22474	30.6864	32.7291
Zm00001d046828	1.82421	0.00710859	0.0367037	7.84319	5.84605	26.4523	26.6329
Zm00001d031701	1.8247	3.97265e-13	1.33407e-11	42.9358	45.8482	166.756	169.312
Zm00001d011178	1.82487	0.000373066	0.00313607	13.8692	13.3195	51.6083	49.8402
Zm00001d015061	1.82547	0.00739712	0.0378775	7.93454	6.43255	27.4216	25.834
Zm00001d018147	1.82581	1.32746e-08	2.64596e-07	37.2954	32.3533	132.547	127.547
Zm00001d033537	1.82781	7.80097e-19	4.05526e-17	57.6918	64.2809	217.936	243.913
Zm00001d032157	1.82914	0.00157703	0.0107642	9.41124	12.9854	43.0084	40.0065
Zm00001d005107	1.83087	1.99937e-05	0.000225163	17.5153	20.0679	71.6627	71.9854
Zm00001d032748	1.83099	4.19833e-06	5.47257e-05	22.2587	23.2379	78.214	93.0816
Zm00001d032499	1.83158	0.000201349	0.0018197	13.301	15.7803	51.6336	57.6533
Zm00001d007081	1.83179	0.00185919	0.0123781	8.79134	10.1327	36.7223	35.1562
Zm00001d013999	1.8328	1.50341e-32	1.49148e-30	116.415	137.655	489.712	473.23
Zm00001d034509	1.83471	1.55314e-06	2.22519e-05	22.6792	26.492	95.9448	90.3892
Zm00001d034833	1.83499	3.73869e-10	9.01447e-09	35.4786	36.2221	135.157	134.976
Zm00001d009657	1.83547	1.76426e-28	1.52856e-26	88.9407	93.6814	349.381	346.909
Zm00001d018471	1.83567	1.14095e-07	1.99836e-06	26.6397	31.5065	115.709	108.371
Zm00001d042023	1.83728	2.18965e-09	4.75865e-08	32.1557	34.8991	129.317	126.319
Zm00001d018494	1.83804	0.000134583	0.00126742	15.1619	16.3489	61.1228	56.9441
Zm00001d023578	1.83814	3.73379e-06	4.9547e-05	21.1703	21.5173	78.7575	85.4255
Zm00001d033913	1.83857	6.67992e-05	0.000677691	16.8762	15.9291	61.1158	64.9353
Zm00001d004383	1.839	0.000295465	0.00257178	15.9751	13.3154	52.381	58.7157
Zm00001d002052	1.84071	4.54673e-08	8.40531e-07	28.0664	31.0614	115.476	109.546
Zm00001d011433	1.84477	0.00834524	0.0419554	6.42184	6.19521	21.7395	23.5298
Zm00001d048126	1.84508	4.76499e-06	6.14428e-05	20.8552	21.0776	78.0525	82.5331
Zm00001d049507	1.84543	1.28003e-24	9.2418e-23	71.1074	87.2013	291.594	312.584
Zm00001d011732	1.8464	6.70701e-15	2.58648e-13	44.9956	55.8214	184.767	201.824
Zm00001d010290	1.84646	4.96899e-07	7.76166e-06	23.6971	24.928	89.9662	98.2442
Zm00001d000294	1.84663	2.74209e-15	1.12417e-13	57.1187	56.469	224.247	208.527
Zm00001d044415	1.84838	0.00917521	0.0450065	5.05841	7.00073	21.8226	23.9615
Zm00001d036567	1.84978	1.6832e-19	9.19114e-18	60.6113	79.1655	267.758	269.159
Zm00001d018938	1.8511	0.00114198	0.00824054	10.3754	9.88371	37.4422	40.1735
Zm00001d053301	1.852	0.0011456	0.00826202	9.83239	10.3447	37.6755	39.1933
Zm00001d029818	1.85263	0.00498891	0.0279224	7.36456	7.40273	24.876	28.7102
Zm00001d020057	1.85471	3.96686e-05	0.000419132	16.3687	17.5828	64.6114	66.2194
Zm00001d033156	1.85549	0.00278145	0.017362	15.2589	9.45459	48.233	44.8838
Zm00001d034244	1.85577	1.97428e-12	6.13821e-11	39.3676	43.9023	160.461	159.917
Zm00001d014078	1.85602	0.0039567	0.0230945	7.6046	7.48421	27.5078	29.678
Zm00001d021436	1.85647	1.43801e-07	2.46224e-06	26.1391	29.2944	109.079	103.133
Zm00001d020771	1.85843	0.000148314	0.00138271	14.3285	15.0363	57.3936	55.4891
Zm00001d035664	1.86025	1.51895e-33	1.62703e-31	110.204	111.766	433.655	425.21
Zm00001d026236	1.86138	0.00395283	0.0230916	7.19412	7.94305	30.0371	28.0293
Zm00001d006410	1.86142	2.04071e-06	2.8548e-05	24.3312	23.4078	93.5251	87.8236
Zm00001d023429	1.8618	0.00282626	0.017591	8.2697	7.55326	30.7671	30.6384
Zm00001d029048	1.86322	1.33246e-05	0.000157424	17.6724	21.4624	77.4587	73.8039
Zm00001d046549	1.86581	0.00328252	0.0199159	6.70027	8.77419	31.6984	30.403
Zm00001d040314	1.8669	6.14328e-15	2.38322e-13	57.6315	77.0284	273.631	249.204
Zm00001d010901	1.86842	3.0016e-07	4.8822e-06	24.3067	33.7046	113.804	110.724
Zm00001d042846	1.86929	0.00101236	0.00740799	10.3056	9.52622	37.4282	41.4977
Zm00001d047534	1.87259	3.3511e-11	9.16861e-10	37.5528	40.9424	159.037	148.76
Zm00001d040409	1.87277	0.00920362	0.0450849	7.26819	5.48692	22.6745	23.548
Zm00001d028511	1.87435	0.00116964	0.00841671	9.28483	11.2655	39.6075	38.4382
Zm00001d010120	1.87573	2.1563e-10	5.32761e-09	31.806	37.0007	128.224	142.243
Zm00001d018386	1.87584	3.42397e-09	7.30671e-08	28.732	35.2323	126.355	124.143
Zm00001d031929	1.8771	8.34269e-08	1.48523e-06	24.9464	29.8555	109.174	105.916
Zm00001d026128	1.87715	0.00990263	0.0479488	5.10806	5.69695	21.9359	21.1347
Zm00001d052416	1.87812	0.00120184	0.00858191	8.9556	12.17	43.154	38.8902
Zm00001d037499	1.87841	2.89719e-15	1.18031e-13	53.154	48.9194	201.445	198.891
Zm00001d012886	1.88343	5.17098e-25	3.88451e-23	93.2931	107.102	408.619	375.941
Zm00001d048731	1.88426	0.00310484	0.0190371	6.64454	7.79496	28.9744	29.9244
Zm00001d033707	1.88451	0.000182452	0.00166865	12.0961	15.9152	54.1246	55.9009
Zm00001d033105	1.88547	3.04298e-07	4.94332e-06	25.2604	30.0959	114.078	102.093
Zm00001d036274	1.88687	2.32619e-05	0.000259495	15.5751	19.4867	65.4934	72.7259
Zm00001d005179	1.88705	0.00183624	0.0122441	8.30442	8.54101	33.1604	33.9641
Zm00001d010174	1.88788	0.00424174	0.0243811	6.84113	7.89381	32.3626	27.0242
Zm00001d001903	1.88923	8.51804e-05	0.000845042	13.9935	17.6151	65.3673	61.1662
Zm00001d024239	1.88997	4.37301e-13	1.46097e-11	42.2998	47.9164	182.902	171.989
Zm00001d046972	1.89006	7.2608e-06	9.06821e-05	19.1454	19.6219	77.9663	76.1095
Zm00001d039131	1.89108	8.45369e-13	2.7466e-11	44.8147	49.3102	195.083	175.568
Zm00001d010220	1.89191	4.90888e-05	0.000510367	18.64	18.7471	81.6676	67.8056
Zm00001d011121	1.89247	0.000398622	0.00333342	11.384	12.029	45.2055	45.6668
Zm00001d027527	1.89276	4.17104e-10	1.00013e-08	31.6635	34.9101	134.102	130.882
Zm00001d035934	1.89408	5.91291e-05	0.000607944	14.6546	15.602	56.8359	65.7842
Zm00001d041352	1.89496	3.16443e-11	8.69448e-10	33.2358	42.4044	145.121	152.086
Zm00001d029856	1.8981	8.91908e-10	2.03712e-08	28.8745	35.5646	125.908	132.363
Zm00001d005695	1.89868	7.20813e-32	6.93903e-30	86.3811	104.629	364.044	395.457
Zm00001d009653	1.89898	1.65166e-46	3.06642e-44	136.671	170.297	584.973	635.002
Zm00001d001076	1.90331	0.000116649	0.0011188	14.5362	15.2116	53.025	67.2785
Zm00001d006794	1.90388	0.00802395	0.040623	6.80234	4.69396	23.6247	23.9422
Zm00001d049619	1.90463	1.15238e-25	8.75807e-24	94.9939	103.453	412.429	377.225
Zm00001d030409	1.90714	0.00447018	0.0254466	5.90737	7.87505	24.6454	31.4673
Zm00001d012275	1.90723	0.00548015	0.0301014	7.47012	6.49695	27.2988	25.3461
Zm00001d027326	1.9073	4.13596e-06	5.41845e-05	19.3848	19.5108	75.8158	80.3281
Zm00001d040757	1.9073	4.13596e-06	5.41845e-05	19.0306	19.537	76.1893	79.9453
Zm00001d039483	1.90791	8.63807e-09	1.76233e-07	29.0428	28.9304	116.561	114.694
Zm00001d033980	1.90827	0.00224898	0.0144406	9.36664	7.98791	36.2051	32.4226
Zm00001d022236	1.90855	0.000216156	0.00193869	12.2712	12.7263	49.8566	50.2617
Zm00001d033788	1.90904	0.00659695	0.0347382	6.05906	5.56499	24.8625	22.6435
Zm00001d019299	1.90956	0.00064908	0.00508465	10.4547	11.3778	42.8586	41.069
Zm00001d042395	1.90975	0.000489371	0.00399297	10.1769	12.2533	43.7803	43.629
Zm00001d021596	1.90981	0.00674142	0.0353365	5.2077	7.26175	23.3146	24.8776
Zm00001d027971	1.90994	0.000812882	0.0061232	8.92435	11.0649	39.6377	40.4461
Zm00001d033555	1.91017	0.00135719	0.00946756	8.08562	9.53207	35.5678	36.144
Zm00001d036301	1.91145	1.45305e-09	3.23353e-08	31.7572	29.9891	119.747	129.424
Zm00001d014779	1.91262	0.000278218	0.00243811	10.5611	17.2641	55.2293	56.6006
Zm00001d049133	1.91328	0.000230047	0.00205619	12.4887	15.7494	59.1752	53.2301
Zm00001d010255	1.914	0.00256885	0.0162456	7.38986	9.51484	35.7945	31.7308
Zm00001d004677	1.91552	1.02308e-11	2.94811e-10	34.843	46.6093	165.458	164.394
Zm00001d047992	1.91843	1.28324e-29	1.14226e-27	115.708	104.8	452.723	438.35
Zm00001d010733	1.91924	6.28441e-34	6.86321e-32	137.607	137.212	573.983	533.509
Zm00001d025294	1.92029	5.00469e-05	0.000519912	14.1792	15.6176	59.3712	62.1135
Zm00001d016803	1.92158	7.46783e-05	0.000747703	12.596	16.0372	57.4284	59.563
Zm00001d014844	1.92415	4.7993e-38	6.63528e-36	181.94	226.882	848.569	800.675
Zm00001d043137	1.92513	0.00114885	0.00828087	8.76598	8.75585	33.8024	39.1973
Zm00001d019577	1.92969	2.22165e-05	0.000248473	17.1841	17.3529	70.7252	67.4017
Zm00001d022301	1.93251	2.67903e-07	4.40159e-06	25.681	36.9291	137.187	117.714
Zm00001d003214	1.93257	0.00301219	0.0185969	6.59436	7.25474	28.4316	29.213
Zm00001d022354	1.93283	2.38102e-09	5.1487e-08	30.1255	32.9947	133.204	123.12
Zm00001d012052	1.93541	1.39106e-35	1.64348e-33	103.682	100.449	393.861	439.281
Zm00001d013785	1.93555	1.59967e-41	2.56658e-39	106.194	126.434	453.096	492.745
Zm00001d047293	1.9367	0.00517815	0.0287832	6.38083	6.49403	24.2787	24.8271
Zm00001d014005	1.93733	2.00191e-05	0.000225254	17.9313	16.2217	69.4586	70.1785
Zm00001d020053	1.93807	0.00539722	0.0297339	5.83707	5.95566	24.7018	24.3761
Zm00001d012890	1.93812	9.11347e-06	0.000110898	16.9544	18.0702	70.0125	73.2759
Zm00001d012627	1.93971	0.00712348	0.0367514	4.74633	6.48148	21.2399	24.0752
Zm00001d031967	1.94051	1.54923e-06	2.22473e-05	21.4814	20.0674	81.1441	86.9277
Zm00001d024591	1.94144	1.53534e-10	3.85944e-09	37.7976	33.1925	147.336	144.209
Zm00001d011177	1.94247	0.00919079	0.045056	4.69538	5.0357	19.5884	20.5704
Zm00001d013314	1.94271	0.00718919	0.0369837	5.28229	6.36263	22.9548	22.2785
Zm00001d029124	1.94297	2.49103e-11	6.97703e-10	33.5016	34.4495	133.625	145.165
Zm00001d001899	1.94462	7.87584e-09	1.61442e-07	28.9507	27.2932	113.847	116.125
Zm00001d031894	1.94698	0.00980798	0.0475791	3.99425	6.89357	22.9453	22.0171
Zm00001d015427	1.94776	1.06985e-20	6.34873e-19	57.0451	57.3019	231.417	237.947
Zm00001d040617	1.95049	4.13521e-41	6.39777e-39	138.115	174.24	645.531	636.997
Zm00001d035838	1.9508	3.50522e-09	7.46785e-08	27.31	36.6603	133.006	129.79
Zm00001d032081	1.95393	0.00210478	0.0136974	6.89289	11.9416	40.7452	36.779
Zm00001d051405	1.95469	1.05619e-10	2.72888e-09	32.8317	42.4649	161.201	148.474
Zm00001d049208	1.95489	3.87553e-11	1.05089e-09	32.5617	33.3046	132.148	141.101
Zm00001d047766	1.95597	4.20486e-07	6.69686e-06	22.1018	22.3627	91.4884	91.3012
Zm00001d016599	1.95774	0.000575807	0.00458248	9.558	9.79219	37.8047	44.7593
Zm00001d026593	1.95996	0.00124834	0.00886068	10.5727	7.64995	39.5597	39.145
Zm00001d008900	1.96069	1.49299e-05	0.00017355	17.166	18.3745	76.3028	68.8648
Zm00001d001880	1.96199	3.75948e-15	1.51264e-13	46.5256	58.5951	229.317	210.202
Zm00001d009890	1.96205	0.000100926	0.000984357	13.4341	12.6791	53.9616	54.0654
Zm00001d044754	1.96601	8.29945e-41	1.26894e-38	127.053	121.916	484.128	555.146
Zm00001d017707	1.96721	0.000184332	0.00168347	12.0411	11.6101	50.5551	48.5968
Zm00001d050368	1.97176	5.58145e-06	7.13942e-05	17.3036	20.9959	72.3694	87.0089
Zm00001d006605	1.97182	1.04083e-05	0.0001249	15.8762	17.9186	72.1497	70.2382
Zm00001d003159	1.97304	2.91942e-15	1.18565e-13	42.8026	45.8831	172.364	201.104
Zm00001d008663	1.9732	3.36484e-07	5.44577e-06	20.5907	23.0934	92.5803	90.7543
Zm00001d052354	1.97351	2.49245e-19	1.34966e-17	67.3891	74.2381	312.258	276.807
Zm00001d013300	1.97409	2.96212e-10	7.22245e-09	31.3884	36.24	146.416	133.811
Zm00001d041597	1.9744	0.000430553	0.00356399	10.6534	9.941	44.8517	42.6881
Zm00001d004465	1.97599	0.00191173	0.0126565	7.9661	6.76201	31.2908	31.6376
Zm00001d011750	1.97601	2.31038e-10	5.69748e-09	27.9649	36.1464	132.373	136.095
Zm00001d022442	1.97646	0.00785052	0.0398692	4.58963	5.27271	19.8249	22.4926
Zm00001d049759	1.97801	0.000442585	0.00364964	10.4629	9.72675	41.9069	42.4336
Zm00001d020371	1.97843	5.45699e-06	6.98709e-05	16.9082	18.2169	72.9185	73.6731
Zm00001d046583	1.98063	4.72388e-35	5.43288e-33	117.533	124.091	526.149	491.253
Zm00001d008294	1.98168	8.39105e-06	0.000103072	15.8357	17.9397	72.4254	71.1205
Zm00001d035628	1.98282	0.000555111	0.00444718	8.86366	10.0724	39.7958	40.4698
Zm00001d037278	1.9857	8.84798e-22	5.55499e-20	52.6965	59.6481	233.449	244.334
Zm00001d001788	1.98628	0.0031923	0.0194867	6.80275	6.48814	27.3291	28.1464
Zm00001d049729	1.98686	0.000255509	0.00225738	11.1965	11.5232	50.9014	45.5229
Zm00001d046683	1.9878	9.32266e-07	1.39261e-05	21.4536	26.042	105.984	91.9004
Zm00001d003157	1.98943	7.82602e-76	3.39023e-73	378.529	430.848	1744.47	1678.8
Zm00001d002433	1.99033	0.000111638	0.0010795	11.7731	14.8163	60.1975	53.5086
Zm00001d032649	1.99241	0.00105039	0.00765615	11.1421	7.99604	37.2487	44.4992
Zm00001d027813	1.99505	6.60016e-17	3.06342e-15	45.5411	45.6098	195.079	195.653
Zm00001d034159	1.9951	0.00118197	0.00847728	8.21239	8.13973	34.3338	33.6598
Zm00001d025425	1.99697	0.000396332	0.00331877	9.37103	10.5082	41.6042	43.0128
Zm00001d039899	1.99704	0.000129992	0.00122864	11.1368	12.6437	51.3324	51.3358
Zm00001d031870	1.99731	2.55203e-09	5.49108e-08	26.2281	30.0744	121.254	117.419
Zm00001d053658	1.99961	0.000646611	0.00507143	10.0993	9.37805	41.9192	39.1847
Zm00001d052767	2.00141	0.000850314	0.00635827	9.72242	8.10267	38.4046	38.5934
Zm00001d047518	2.00174	1.92733e-05	0.000217616	13.9648	16.0013	63.3211	65.2385
Zm00001d010056	2.00359	5.60512e-35	6.38984e-33	90.7848	95.8103	402.924	396.449
Zm00001d014772	2.00401	1.84862e-32	1.80637e-30	75.4114	87.7828	333.796	362.623
Zm00001d008596	2.00422	1.81989e-07	3.05968e-06	20.69	22.81	94.7226	93.0237
Zm00001d026483	2.0048	3.83956e-07	6.13763e-06	23.5276	24.4862	109.675	94.9338
Zm00001d023019	2.00692	0.00581299	0.0315236	4.56954	6.41907	24.7359	22.1762
Zm00001d011825	2.0074	4.76565e-06	6.14428e-05	23.2151	17.9424	90.703	85.3352
Zm00001d028631	2.008	0.00221168	0.0142645	5.60292	8.34158	27.9582	31.689
Zm00001d002936	2.00955	6.71864e-09	1.39037e-07	24.1848	26.8949	104.145	114.652
Zm00001d053553	2.01263	0.000133522	0.00125834	11.1206	12.0303	47.4251	52.2166
ENSRNA049454293	2.0133	3.64433e-06	4.85762e-05	18.3824	18.8668	82.7056	75.9033
Zm00001d045106	2.01379	0.00109545	0.00793557	8.11743	9.10046	38.9088	33.715
Zm00001d034918	2.01667	0.00105998	0.00771308	7.6996	8.40372	35.3104	34.4916
Zm00001d009117	2.01672	2.36685e-06	3.26882e-05	16.5054	21.4567	74.8283	88.705
Zm00001d035201	2.01806	5.8746e-90	3.81731e-87	244.626	251.736	1066.06	1080.26
Zm00001d008693	2.01915	0.00386219	0.0227015	6.18606	5.68185	23.3834	28.5595
Zm00001d050394	2.02175	0.0100352	0.0484461	5.18222	4.41622	19.7669	18.5134
Zm00001d021709	2.02441	3.61503e-72	1.26976e-69	171.016	201.911	788.899	828.255
Zm00001d033058	2.02511	0.0013492	0.00942703	7.13795	8.16601	32.7944	32.3796
Zm00001d019459	2.02563	0.000584748	0.00464227	7.72743	9.71595	38.6928	39.3614
Zm00001d021788	2.02744	1.15886e-07	2.02155e-06	23.8119	27.2078	119.013	102.124
Zm00001d005168	2.02835	0.00666106	0.0349908	4.10639	7.98906	23.653	27.5329
Zm00001d019439	2.02854	2.73494e-05	0.000300705	16.7025	13.7987	68.5093	65.5638
Zm00001d046654	2.03243	1.30673e-12	4.15213e-11	31.443	39.2746	148.297	156.914
Zm00001d031851	2.03364	0.00429871	0.0245997	4.52485	6.25256	22.7218	24.5217
ENSRNA049466701	2.03566	0.00670167	0.0351475	5.88798	13.1968	48.434	34.0564
Zm00001d028837	2.03656	1.84501e-05	0.000209595	13.4479	16.9341	64.4847	66.8368
Zm00001d053881	2.04261	3.84679e-06	5.09611e-05	16.1686	17.0263	70.0174	74.8393
Zm00001d042347	2.04345	5.1256e-78	2.46712e-75	185.835	203.459	847.12	862.282
Zm00001d026588	2.04582	1.12871e-13	3.95382e-12	41.5233	36.8639	175.923	171.791
Zm00001d039299	2.046	1.89064e-15	7.97752e-14	43.8228	47.2492	208.692	190.84
Zm00001d000120	2.04731	2.43437e-14	8.86191e-13	37.3254	40.2407	171.73	166.518
Zm00001d052098	2.0478	5.14294e-10	1.22413e-08	25.6746	27.5914	116.546	120.802
Zm00001d031132	2.04864	3.91821e-54	8.77949e-52	136.957	163.964	662.548	663.355
Zm00001d016665	2.04936	2.05682e-05	0.000231033	14.651	13.7708	64.7844	62.9189
Zm00001d016059	2.04994	0.00193874	0.0127898	6.60653	7.20489	27.3842	34.5816
Zm00001d006336	2.05037	3.75141e-09	7.94028e-08	31.4185	25.1131	119.058	129.394
Zm00001d016365	2.0507	0.000822422	0.00618172	7.32041	9.65368	35.1486	40.2649
Zm00001d006667	2.05161	4.3898e-08	8.14997e-07	21.4011	23.9517	93.001	106.425
Zm00001d047389	2.05263	3.98248e-06	5.25444e-05	17.6077	17.9827	84.3888	75.3541
Zm00001d011705	2.05284	3.68732e-32	3.57615e-30	81.2449	75.5312	341.019	354.461
Zm00001d013721	2.05371	8.24645e-13	2.68599e-11	34.8169	36.2114	160.677	153.267
Zm00001d048338	2.05426	0.00182517	0.0121828	6.48373	7.82131	28.1947	34.1704
Zm00001d052248	2.05518	0.000163305	0.00151055	10.1396	11.3928	45.5909	46.9118
Zm00001d007365	2.05725	0.00713289	0.0367854	6.52463	4.07766	25.3163	23.6326
Zm00001d036978	2.05877	0.0017486	0.0117623	5.86644	7.67495	31.6193	29.8775
Zm00001d029758	2.06018	0.00767858	0.0390877	4.20229	4.91983	18.5716	20.7518
Zm00001d037902	2.06052	0.000449982	0.00370829	9.0739	9.22171	41.4578	38.6598
Zm00001d043669	2.061	2.40704e-17	1.1629e-15	44.9074	57.8037	235.376	221.69
Zm00001d012475	2.06236	2.18839e-09	4.75865e-08	24.7906	25.8952	114.042	112.589
Zm00001d001082	2.06355	0.000332487	0.00284651	12.3403	9.81126	52.5094	45.2544
Zm00001d025953	2.0661	3.23405e-08	6.07975e-07	21.4768	24.7466	104.357	101.218
Zm00001d029848	2.07	5.25394e-06	6.74706e-05	16.9348	17.3798	80.0404	71.6791
Zm00001d052001	2.07578	0.0102429	0.0491022	3.90925	4.13042	16.7131	19.086
Zm00001d053515	2.07633	0.00236623	0.0150965	6.11223	6.09149	26.4954	27.5059
Zm00001d009792	2.07686	0.00475191	0.0268737	5.07714	4.93345	22.0627	22.7338
Zm00001d006337	2.07977	0.000498663	0.00404281	9.1358	9.35889	43.0967	37.951
Zm00001d039090	2.0799	1.05878e-07	1.85945e-06	19.7381	21.1312	87.2764	97.9701
Zm00001d024787	2.08222	1.42473e-10	3.5953e-09	26.8532	30.2435	130.87	125.641
Zm00001d026144	2.08677	0.00094326	0.00697304	7.5031	6.59771	34.3949	33.8012
Zm00001d020101	2.08966	0.000836902	0.0062652	6.52071	7.71993	34.4592	33.7048
Zm00001d006714	2.09122	8.69551e-07	1.30795e-05	16.658	17.826	78.2444	80.715
Zm00001d015301	2.09603	0.000326707	0.0028137	7.65548	9.65821	39.3633	42.7916
Zm00001d036790	2.09665	0.0064285	0.0341278	4.4343	4.79744	19.6443	20.5467
Zm00001d017121	2.09731	2.9441e-40	4.39787e-38	167.8	169.18	684.818	856.794
Zm00001d022316	2.09817	3.39343e-16	1.51031e-14	35.5544	42.2224	171.195	185.394
Zm00001d026920	2.09943	0.00579498	0.0314585	5.23401	7.20425	21.1525	34.4202
Zm00001d024171	2.10187	0.00871644	0.0432692	4.387	5.3777	22.5066	17.9573
Zm00001d008725	2.10418	3.33602e-05	0.000359063	10.6101	14.7057	57.1926	62.0365
Zm00001d005513	2.10932	0.00408237	0.0236113	4.77976	4.53684	22.6971	23.0111
Zm00001d052735	2.10965	1.80441e-06	2.5517e-05	17.4703	19.1011	72.8546	92.6081
Zm00001d052709	2.11031	5.36171e-12	1.60186e-10	28.494	36.2817	148.286	146.282
Zm00001d029361	2.11084	8.96413e-06	0.000109285	15.3702	15.3351	71.6187	66.0233
Zm00001d029699	2.11101	0.00317593	0.0193958	4.74837	6.83849	29.8957	25.2554
Zm00001d026671	2.11129	5.82847e-11	1.53957e-09	29.2191	28.9011	136.55	129.721
Zm00001d010031	2.11405	5.8139e-10	1.36632e-08	26.9642	27.0287	128.782	119.502
Zm00001d015446	2.11625	0.00849839	0.0425131	3.56279	3.52948	18.2052	18.8076
Zm00001d027259	2.11625	0.00849839	0.0425131	4.35153	4.40146	17.7269	19.1889
Zm00001d015103	2.11678	0.00298512	0.0184473	5.92665	5.2224	24.0032	26.5359
Zm00001d036608	2.11696	3.67175e-76	1.64545e-73	227.607	271.039	1159.5	1144.11
Zm00001d041092	2.11763	7.27936e-06	9.07893e-05	12.953	16.0657	65.6551	67.9225
Zm00001d033526	2.11814	0.00291715	0.0180616	6.22165	5.20397	25.2181	25.8058
Zm00001d031071	2.11883	1.66067e-12	5.22567e-11	38.9718	35.8837	184.281	163.088
Zm00001d031651	2.1194	1.15493e-07	2.0174e-06	24.2999	19.6131	105.114	99.3615
Zm00001d033149	2.11946	0.00305164	0.0187552	5.58614	5.17376	26.3561	24.8508
Zm00001d046317	2.12289	5.64728e-19	2.97134e-17	44.1634	51.5466	228.107	216.557
Zm00001d052056	2.1234	1.35692e-22	8.90632e-21	47.7484	50.8097	222.766	236.72
Zm00001d025932	2.12547	1.19428e-05	0.000142003	13.1554	14.5313	67.49	62.8429
Zm00001d014299	2.1288	0.00306296	0.0188031	7.31158	5.38631	29.7561	26.152
Zm00001d026312	2.132	5.73596e-36	6.83895e-34	76.3166	86.6664	381.865	379.356
Zm00001d008356	2.13224	0.00548973	0.0301159	4.35091	4.95011	20.7788	20.783
Zm00001d035954	2.13224	0.00548973	0.0301159	4.43987	5.30913	21.2674	20.5292
Zm00001d018177	2.13678	6.7148e-10	1.5611e-08	25.0411	23.5995	110.936	118.761
Zm00001d037925	2.13735	1.34428e-05	0.000158245	13.095	13.0867	60.3394	62.3806
Zm00001d029832	2.13819	0.00352353	0.0210731	5.26641	5.48145	22.0976	25.4788
Zm00001d022048	2.13956	0.000103265	0.00100451	10.0865	10.267	45.7883	48.0498
Zm00001d026319	2.13963	0.00342531	0.0205899	5.34632	5.33148	22.9742	23.9832
Zm00001d027231	2.14144	6.34795e-12	1.86226e-10	26.7924	30.0659	132.456	136.262
Zm00001d036985	2.14287	3.87491e-10	9.30838e-09	23.0796	29.8159	124.874	123.51
Zm00001d006566	2.14424	0.00109683	0.00794115	8.87531	5.61698	34.1634	36.5275
Zm00001d033147	2.14502	1.27902e-51	2.68099e-49	100.135	108.39	475.141	505.893
Zm00001d020561	2.14518	0.00415237	0.0239521	4.42537	6.40892	23.9023	23.4911
Zm00001d052174	2.15048	0.00996496	0.0481967	5.12278	2.96664	18.8281	19.4119
Zm00001d003654	2.15563	0.00719729	0.037	4.04051	4.34672	18.9279	18.807
Zm00001d018187	2.15801	1.44427e-05	0.000168188	12.0107	12.7163	57.4746	61.5967
Zm00001d009312	2.15936	1.0493e-10	2.71647e-09	24.411	28.8002	126.967	125.202
Zm00001d048997	2.16315	7.81468e-09	1.60442e-07	22.0789	22.2297	106.68	102.985
Zm00001d013758	2.16418	1.94175e-74	7.88592e-72	183.055	178.557	864.225	866.139
Zm00001d012537	2.1648	2.5813e-55	5.99046e-53	111.525	119.05	548.825	555.222
Zm00001d011680	2.16788	0.000760171	0.00579084	6.25835	7.51597	32.1267	35.0976
Zm00001d027392	2.16803	4.95695e-06	6.37827e-05	13.2182	15.4331	66.6772	66.5796
Zm00001d008388	2.17017	0.000465352	0.003818	7.41432	7.72134	34.4698	37.725
Zm00001d047889	2.17073	0.00294887	0.0182493	4.8703	4.9785	23.7667	24.458
Zm00001d014317	2.17237	0.00218073	0.0140929	5.8375	4.74098	24.7802	28.0541
Zm00001d040389	2.17627	0.000167489	0.00154156	7.87532	12.4455	49.0244	46.7088
Zm00001d003904	2.18067	1.78916e-05	0.000203606	11.9039	11.747	57.6202	57.531
Zm00001d017617	2.18071	5.07939e-13	1.67969e-11	30.1242	30.0916	144.938	144.575
Zm00001d025867	2.18427	0.0033595	0.0202599	4.30491	6.83898	27.6539	24.5381
Zm00001d038681	2.18561	0.00093455	0.00691258	7.88763	6.48811	35.0335	32.6835
Zm00001d012857	2.18762	5.14715e-54	1.13377e-51	161.539	148.639	764.348	747.427
Zm00001d015973	2.19076	3.96495e-06	5.23664e-05	17.6721	14.3861	80.1565	76.0719
Zm00001d006699	2.19603	6.04037e-27	4.81599e-25	50.234	61.1342	261.705	279.837
Zm00001d025946	2.19739	8.86882e-05	0.00087583	11.4888	9.37811	48.2554	49.7086
Zm00001d014037	2.19791	0.000254261	0.00224787	7.39434	9.66028	40.0687	43.2257
Zm00001d000128	2.19793	6.5628e-43	1.1372e-40	153.885	165.689	822.647	738.718
Zm00001d029512	2.19869	5.29612e-11	1.40466e-09	26.6275	26.2286	118.981	140.844
Zm00001d021536	2.19876	2.7236e-39	3.93288e-37	77.8122	81.1517	365.622	412.774
Zm00001d014337	2.19895	1.77535e-08	3.46955e-07	18.5389	19.8239	92.2305	99.2878
Zm00001d007422	2.19923	5.19765e-10	1.23264e-08	22.8752	33.4907	124.387	150.089
Zm00001d030018	2.20339	8.62823e-10	1.97765e-08	21.4225	24.0727	105.46	116.455
Zm00001d001895	2.20846	1.09516e-17	5.35063e-16	35.5525	40.8631	190.976	188.135
Zm00001d035087	2.20882	2.60715e-103	2.42018e-100	283.039	308.843	1471.12	1444.2
Zm00001d006421	2.2096	8.71434e-21	5.19503e-19	39.5288	45.4184	205.661	213.344
Zm00001d034223	2.20987	2.76689e-17	1.32688e-15	41.212	46.6538	227.591	205.018
Zm00001d035052	2.20995	9.86059e-10	2.24035e-08	21.4888	23.4014	105.796	111.091
Zm00001d001966	2.21066	2.1533e-12	6.64711e-11	24.9856	31.9535	136.112	145.017
Zm00001d016278	2.21109	4.29389e-07	6.80528e-06	20.106	16.4824	90.4112	88.1769
Zm00001d009652	2.21532	1.58279e-42	2.67142e-40	84.752	110.289	476.756	487.242
ENSRNA049455313	2.21656	4.33049e-26	3.34994e-24	75.0908	61.6794	316.87	363.967
Zm00001d030677	2.21884	6.84527e-07	1.04537e-05	16.9038	14.9076	79.0213	79.6212
Zm00001d021718	2.22181	1.47954e-06	2.13409e-05	13.1575	16.7696	72.3882	76.518
Zm00001d019139	2.22462	3.67412e-29	3.22628e-27	61.2016	79.8497	354.593	345.526
Zm00001d053608	2.22639	1.08595e-09	2.44169e-08	22.9223	21.667	103.998	121.284
Zm00001d044573	2.22704	0.00182831	0.0121975	5.33622	5.98088	24.2205	31.0291
Zm00001d011136	2.2291	1.7354e-09	3.82258e-08	29.3695	22.4247	118.995	137.255
Zm00001d049855	2.22963	0.000948654	0.00700495	6.44021	6.34548	30.2015	29.9664
Zm00001d046716	2.22979	0.0102466	0.0491022	3.82242	3.24646	18.8548	15.6473
Zm00001d049608	2.23088	0.000482133	0.00394323	29.2333	32.0304	85.9294	223.244
Zm00001d018004	2.23216	1.40983e-09	3.14274e-08	21.5214	24.4638	119.865	109.834
Zm00001d032078	2.23253	0.00343589	0.0206249	3.70021	4.57035	22.7684	21.6502
Zm00001d005818	2.23422	1.08053e-31	1.025e-29	62.051	62.4593	310.158	311.902
Zm00001d037950	2.23969	5.96777e-06	7.58876e-05	11.5389	12.6133	58.9213	66.943
Zm00001d008567	2.24131	8.84284e-43	1.51213e-40	106.957	124.704	604.144	562.945
Zm00001d029551	2.24373	1.87906e-10	4.66036e-09	24.2499	25.612	131.583	120.289
Zm00001d049959	2.24666	4.60661e-07	7.26547e-06	15.5867	15.4786	77.2746	80.3516
Zm00001d028426	2.2493	2.16824e-18	1.09644e-16	35.4139	37.6629	180.894	188.98
Zm00001d036233	2.25116	3.31509e-13	1.1254e-11	27.0981	29.8144	145.66	142.65
Zm00001d050551	2.25387	8.54634e-08	1.51733e-06	17.5175	16.9519	90.113	87.5233
Zm00001d025228	2.255	7.05482e-06	8.85839e-05	13.0528	14.6851	76.6615	65.193
Zm00001d016002	2.25622	0.00171592	0.0115697	5.8933	5.46497	29.5165	26.3999
Zm00001d026609	2.25706	2.96682e-07	4.83168e-06	14.9229	15.8975	76.5431	81.0126
Zm00001d008215	2.25713	1.99988e-07	3.35361e-06	14.9569	16.8198	80.2326	83.3667
Zm00001d013779	2.26043	3.38917e-05	0.000363594	9.2549	11.6014	53.9985	52.5567
Zm00001d018243	2.26051	0.00300224	0.0185442	3.56467	5.49983	20.9409	25.2195
Zm00001d025100	2.26115	3.61343e-10	8.72864e-09	22.6672	21.7455	116.441	114.03
Zm00001d007214	2.26228	0.000128635	0.00121936	8.60902	8.17044	43.9739	42.5391
Zm00001d042589	2.26326	2.17015e-06	3.02285e-05	11.656	15.5063	71.0318	72.399
Zm00001d013528	2.26541	6.85721e-09	1.41679e-07	21.3229	21.4001	113.007	101.541
Zm00001d009365	2.2695	0.00584331	0.0316547	4.26073	4.08058	23.082	17.8074
Zm00001d033840	2.27192	3.23901e-22	2.06344e-20	47.5222	50.7839	264.976	243.657
Zm00001d024274	2.27282	4.69283e-53	1.01647e-50	93.8865	94.7029	478.045	495.789
Zm00001d003655	2.27289	0.00702786	0.036388	2.73384	3.61573	18.4825	17.7777
Zm00001d035318	2.27289	0.00702786	0.036388	3.22411	3.68213	18.4106	18.3309
Zm00001d030366	2.2734	3.06412e-05	0.000335478	9.21718	11.3616	50.3341	52.9985
Zm00001d029091	2.27445	1.12258e-34	1.26861e-32	90.923	96.9435	431.03	541.488
Zm00001d005614	2.27545	0.000495847	0.00402751	6.40864	6.74889	33.5522	33.3171
Zm00001d054105	2.27738	5.73476e-06	7.32111e-05	12.0035	13.1056	67.2467	62.3499
Zm00001d007009	2.27751	0.0011664	0.0083981	5.9113	5.25912	27.4499	30.3551
Zm00001d048824	2.28047	2.86866e-41	4.54647e-39	124.718	104.952	597.174	595.849
Zm00001d030910	2.28525	3.35055e-07	5.4294e-06	15.4964	18.4637	89.7719	80.7159
Zm00001d040416	2.28626	0.00218328	0.0141023	4.04705	6.02004	23.2733	28.6569
Zm00001d053580	2.28775	5.8622e-06	7.47647e-05	11.2311	12.9762	58.032	67.282
Zm00001d011620	2.28953	0.00259711	0.0164084	4.98918	3.92264	22.5022	24.0464
Zm00001d052700	2.29117	3.07841e-33	3.20056e-31	58.7847	60.0337	307.041	313.628
Zm00001d034491	2.29195	3.0561e-20	1.74965e-18	35.1003	43.4532	196.847	210.361
Zm00001d025774	2.2923	0.00243783	0.0155152	4.48764	5.48832	22.2396	25.4439
Zm00001d044434	2.29319	0.000460386	0.00377964	6.16317	7.38095	30.6238	36.6519
Zm00001d031963	2.29368	0.000334477	0.00286166	5.58092	8.31631	36.5043	36.1839
Zm00001d041179	2.2966	0.000702148	0.00542372	5.02794	8.01603	31.3737	36.8744
Zm00001d029988	2.297	1.92609e-05	0.000217616	9.32296	12.5408	55.939	59.0836
Zm00001d000508	2.29804	3.81283e-07	6.12436e-06	16.013	14.9635	73.5551	88.775
Zm00001d021379	2.30005	0.00361596	0.0214973	3.76221	3.59687	20.5652	21.4874
Zm00001d041444	2.30167	0.00390727	0.0228837	4.20328	3.97948	22.3094	19.7252
Zm00001d005089	2.30202	0.00103321	0.00753935	5.76036	4.72569	27.0166	30.7067
Zm00001d037808	2.30676	0.000144074	0.00134704	9.65597	8.78887	55.7812	44.166
Zm00001d027487	2.30993	1.01028e-06	1.4971e-05	12.1131	17.0077	74.2381	78.5443
Zm00001d005295	2.31087	1.16485e-07	2.02928e-06	14.909	15.7382	79.5532	83.9433
Zm00001d040724	2.31149	0.00584824	0.0316682	3.30248	3.59691	18.1118	18.7832
Zm00001d041522	2.31528	0.00674575	0.0353365	2.97872	4.13793	19.5776	17.4395
Zm00001d035869	2.31659	6.6824e-06	8.42332e-05	9.96131	12.834	59.0249	63.3836
Zm00001d018183	2.31875	2.6869e-05	0.000295923	9.39724	9.78233	49.6149	50.8469
Zm00001d050054	2.32066	5.27913e-09	1.10302e-07	16.8981	21.0586	102.083	100.267
Zm00001d041393	2.32131	0.0021701	0.014053	3.68416	5.85183	29.1844	24.1859
Zm00001d024571	2.32472	1.27369e-29	1.14158e-27	71.2007	78.4006	419.762	374.397
Zm00001d011622	2.32973	0.000128749	0.00121955	7.59125	7.99324	37.6386	47.8799
Zm00001d049552	2.32999	2.02265e-55	4.77935e-53	181.512	190.71	1046.24	950.027
Zm00001d011329	2.33001	0.003484	0.0208655	4.4341	3.70798	19.2981	24.3425
Zm00001d029380	2.33173	3.26133e-05	0.000352029	9.75949	9.28061	51.8587	50.2889
Zm00001d044575	2.33279	1.48334e-51	3.05992e-49	85.4542	96.5214	459.637	517.785
Zm00001d040689	2.33366	0.000284716	0.00248819	6.32546	8.2176	39.1991	36.2939
Zm00001d007530	2.33963	0.00385374	0.0226632	3.24444	5.03168	22.4063	21.1244
Zm00001d004927	2.33981	2.13351e-07	3.56848e-06	12.7757	18.0098	80.5351	85.9485
Zm00001d020675	2.34393	0.00536044	0.029594	3.69232	2.87285	18.3916	20.2465
Zm00001d041575	2.34675	0.000520087	0.00419556	6.0222	5.64855	34.4503	30.6511
Zm00001d002244	2.34892	2.6183e-26	2.03757e-24	43.2605	51.1185	255.425	255.484
Zm00001d042899	2.3506	1.16103e-05	0.000138175	10.2828	10.5272	58.8632	54.7176
Zm00001d047124	2.35155	3.87638e-07	6.18888e-06	14.8339	14.7324	86.3459	77.1287
Zm00001d004655	2.35164	1.22306e-06	1.78997e-05	12.2257	13.0103	66.9203	69.1436
Zm00001d046959	2.35437	7.41816e-20	4.15545e-18	34.2088	42.8259	211.816	206.792
Zm00001d012845	2.35608	6.53505e-05	0.00066507	7.13739	11.4968	47.1931	50.6392
Zm00001d026578	2.35638	7.81031e-53	1.66398e-50	125.656	169.826	801.981	809.693
Zm00001d008363	2.35696	0.000656459	0.00512619	4.56069	5.71016	29.7944	29.9251
Zm00001d043997	2.36474	5.92803e-07	9.17151e-06	12.4258	14.5099	73.9386	73.9746
Zm00001d014073	2.36496	2.52284e-34	2.77855e-32	63.4009	69.4201	372.413	352.46
Zm00001d021084	2.36921	1.21842e-07	2.11128e-06	15.8317	15.8261	92.7413	83.3983
Zm00001d015948	2.37064	8.14244e-05	0.000810189	7.28244	9.09411	45.1848	42.773
Zm00001d033937	2.3778	0.000656749	0.00512619	5.66632	5.15467	31.4102	30.0587
Zm00001d015036	2.37947	2.35776e-05	0.000262791	9.27453	9.42856	47.244	53.0483
Zm00001d044650	2.38358	8.34312e-10	1.91567e-08	18.0734	18.7636	98.0952	108.399
Zm00001d053286	2.38642	4.63071e-07	7.29463e-06	13.1888	12.5912	70.8607	74.3871
Zm00001d039989	2.38748	3.39458e-35	3.97442e-33	59.0468	69.2284	363.339	349.532
Zm00001d021877	2.3876	0.000174348	0.00159791	6.87331	7.32028	40.7059	36.5925
Zm00001d033969	2.38876	9.03057e-16	3.89905e-14	28.4529	31.1069	168.418	160.672
Zm00001d015856	2.38876	2.13853e-15	8.93644e-14	24.8851	31.9892	152.822	164.536
Zm00001d041996	2.38923	0.00427648	0.0245301	2.88243	3.89739	19.5636	18.9693
Zm00001d032775	2.38941	1.74447e-15	7.45762e-14	31.6126	32.4147	188.29	169.336
Zm00001d043494	2.39193	0.000802622	0.00605391	5.27694	5.42252	27.0065	28.599
Zm00001d047479	2.39582	3.91964e-27	3.14442e-25	43.7838	52.2822	249.218	290.148
Zm00001d033046	2.39885	0.00215105	0.0139566	4.11245	4.16967	22.499	22.9864
Zm00001d004702	2.40276	8.84895e-07	1.32642e-05	12.7947	12.1227	70.6569	69.9736
Zm00001d042772	2.4035	1.35221e-17	6.58177e-16	30.0879	33.2902	179.722	174.9
Zm00001d026477	2.4081	1.03563e-27	8.51836e-26	48.9968	43.5386	253.252	274.179
Zm00001d041138	2.41098	9.71509e-14	3.41236e-12	22.7222	31.8927	156.673	153.691
Zm00001d004438	2.41242	1.91949e-12	5.99657e-11	22.9799	24.6157	140.858	130.891
Zm00001d043890	2.41389	1.1512e-05	0.000137131	9.11723	13.3654	55.0741	69.527
Zm00001d002624	2.41564	0.000762914	0.00580833	5.30752	5.37457	25.5479	31.3257
Zm00001d019515	2.41671	2.0629e-12	6.39842e-11	24.3128	22.343	130.851	131.244
Zm00001d030266	2.41877	1.26008e-32	1.26946e-30	50.0695	52.7575	291.94	295.49
Zm00001d032123	2.42655	1.66698e-09	3.69063e-08	17.1454	18.747	106.273	100.353
ENSRNA049476973	2.43073	7.54854e-11	1.98184e-09	20.2206	25.1557	113.553	145.206
Zm00001d053983	2.44814	4.69534e-36	5.65006e-34	55.2253	61.832	343.774	335.86
Zm00001d032535	2.44899	4.1651e-64	1.17673e-61	489.008	468.345	2912.98	2655.48
Zm00001d012198	2.45306	0.00548482	0.0301144	3.47728	3.28985	17.7042	16.7659
Zm00001d049637	2.45572	0.00013217	0.0012465	7.97234	6.19891	41.5869	40.4933
Zm00001d048358	2.46309	0.00161054	0.0109527	4.2293	4.33782	24.0904	22.5915
Zm00001d023373	2.4702	0.000128056	0.00121476	6.96447	5.58086	35.9912	41.2476
Zm00001d049676	2.47039	6.89817e-07	1.05221e-05	11.0577	12.3139	63.7261	71.962
Zm00001d008236	2.47168	2.71467e-06	3.70376e-05	10.3095	14.0866	62.2482	79.7111
Zm00001d006494	2.47879	7.87649e-05	0.00078439	5.68232	7.87516	41.6614	40.7532
Zm00001d014090	2.48342	2.22978e-08	4.29307e-07	14.631	14.4653	85.8374	87.4561
Zm00001d040429	2.48654	1.398e-05	0.00016368	12.0863	8.21554	58.1792	61.674
Zm00001d014671	2.49016	0.000352179	0.00298559	5.21752	6.04835	29.3148	37.0794
Zm00001d023033	2.49074	0.000312426	0.00269607	10.2764	6.14105	53.9572	42.1914
Zm00001d034515	2.49087	0.00448378	0.0255128	2.54222	2.82952	17.2704	18.9808
Zm00001d009666	2.49275	0.0044609	0.025416	2.7815	2.73373	18.3309	17.5599
Zm00001d001882	2.49291	3.35227e-43	5.88732e-41	61.9601	64.435	377.417	378.575
Zm00001d053665	2.49657	0.00554539	0.0303444	2.68781	2.64384	19.7085	16.0031
Zm00001d013225	2.49691	0.00268417	0.0168324	3.49151	3.75507	21.6601	19.9541
Zm00001d014572	2.49712	0.000149685	0.00139348	6.18171	6.89224	41.831	36.0336
Zm00001d005358	2.50586	2.27216e-06	3.15143e-05	8.99889	11.0067	58.8042	61.7402
Zm00001d024092	2.51079	0.000589475	0.00467408	5.73359	3.62873	29.1791	31.5889
Zm00001d020571	2.51223	6.79006e-08	1.22506e-06	11.8621	14.1562	77.6788	79.9136
Zm00001d033295	2.51245	1.60624e-11	4.57778e-10	17.7312	19.7217	114.838	116.086
Zm00001d026589	2.51667	2.61382e-05	0.000288363	10.1539	7.07581	52.3416	52.0946
Zm00001d020472	2.51849	0.000189618	0.0017227	5.15263	7.65127	41.5591	36.9464
Zm00001d045334	2.519	0.000861617	0.006428	4.95359	4.13081	29.0045	25.6578
Zm00001d025817	2.51921	1.21313e-07	2.10492e-06	12.6155	12.4813	73.7351	79.4063
Zm00001d050133	2.5228	1.77998e-05	0.000202917	7.11806	8.60534	46.4182	52.1864
Zm00001d049026	2.52462	0.00130634	0.00917187	4.46914	3.91112	26.164	22.5708
Zm00001d005662	2.52834	5.43261e-05	0.00056212	7.00177	7.24843	45.2722	41.3448
Zm00001d010143	2.52998	0.00215667	0.013986	2.949	4.24222	22.1749	20.9233
Zm00001d020783	2.53209	1.67145e-20	9.78478e-19	27.7771	33.0104	183.224	193.45
Zm00001d020510	2.53537	1.14194e-08	2.30088e-07	14.3667	18.0957	87.3648	110.513
Zm00001d007261	2.53729	0.00485276	0.0273133	2.41476	3.69539	18.0429	18.5662
Zm00001d026463	2.53924	0.00503096	0.0280973	2.46434	4.15805	18.8481	17.6687
Zm00001d024530	2.54046	0.000457333	0.00375933	4.35665	6.16166	27.9416	33.8917
Zm00001d016459	2.54113	1.05492e-30	9.5872e-29	42.2769	49.107	284.995	278.731
Zm00001d041775	2.54316	2.25953e-07	3.74075e-06	10.9396	11.5976	68.0873	74.9085
Zm00001d016410	2.54493	1.2839e-36	1.5891e-34	54.1694	64.9788	378.99	360.332
Zm00001d016722	2.54565	2.75125e-12	8.39324e-11	19.7576	19.0093	117.676	125.029
Zm00001d025861	2.55765	0.0021883	0.0141277	2.59414	4.16851	18.9277	24.5946
Zm00001d033339	2.5592	0.00189045	0.0125348	2.83777	3.99299	20.2418	23.8859
Zm00001d039674	2.56153	8.72991e-06	0.00010683	8.55636	8.47824	54.5739	52.2436
Zm00001d006750	2.56161	1.01095e-72	3.64952e-70	226.895	225.918	1278.19	1581.89
Zm00001d052758	2.56215	1.20894e-08	2.4246e-07	12.6326	14.3752	82.6522	87.0661
Zm00001d045590	2.56309	1.08662e-06	1.60292e-05	9.67907	9.62527	63.4473	63.2036
Zm00001d032633	2.56898	0.00313274	0.0191501	2.76751	3.30232	18.231	19.7907
Zm00001d043827	2.5709	1.50481e-05	0.000174612	6.74965	8.45558	45.8847	48.6596
Zm00001d007299	2.57392	4.08299e-17	1.92256e-15	162.564	132.258	1098.14	771.242
ENSRNA049472011	2.58413	0.000188883	0.001719	18.7959	7.62894	75.8498	98.8066
Zm00001d053547	2.58636	2.19687e-49	4.39239e-47	86.4807	98.7757	614.905	567.187
Zm00001d053123	2.59004	4.35823e-05	0.000456402	7.54683	5.80941	45.5759	43.5124
Zm00001d019075	2.59541	0.00042336	0.00350892	4.28689	4.5369	27.0373	30.7278
Zm00001d019241	2.60027	3.61652e-05	0.000386198	6.17879	7.02188	40.6309	42.9644
Zm00001d028955	2.60562	0.00270504	0.0169339	3.10206	3.01017	18.0789	20.6498
Zm00001d008256	2.60923	3.30683e-14	1.19709e-12	19.6437	21.8984	136.548	136.182
Zm00001d010305	2.61244	8.49824e-05	0.000843722	5.35166	6.71023	39.7212	38.0214
Zm00001d042283	2.61273	0.00360613	0.0214541	3.24562	2.79371	21.5254	17.2068
Zm00001d016363	2.61307	3.90222e-05	0.000413628	6.67882	6.32833	40.4978	45.0189
Zm00001d006467	2.62313	1.14521e-07	2.00312e-06	10.2966	13.0186	71.4129	80.495
Zm00001d046166	2.62587	3.58888e-07	5.78492e-06	9.16333	11.5756	67.3354	70.5259
Zm00001d040233	2.62839	0.00625086	0.0334031	1.72762	2.75778	14.4388	18.6557
Zm00001d006430	2.632	0.00767241	0.0390716	2.92249	2.2308	18.5808	13.6276
Zm00001d049362	2.6461	6.32453e-16	2.78623e-14	24.0887	23.9311	165.575	154.478
Zm00001d004091	2.64929	6.04809e-07	9.31291e-06	9.42096	9.84462	63.434	63.782
Zm00001d053888	2.65898	0.0103443	0.0493932	2.41486	2.46112	12.4417	15.1151
Zm00001d050526	2.65912	2.63826e-09	5.66725e-08	13.6668	16.8992	111.822	95.9313
Zm00001d021908	2.66097	1.34597e-20	7.91503e-19	24.7069	29.4866	177.337	187.182
Zm00001d050965	2.6627	0.000496408	0.00402955	4.45335	4.38995	27.0137	27.304
Zm00001d052072	2.67333	0.000126653	0.00120233	4.76363	5.05553	33.5791	34.288
Zm00001d005857	2.67652	0.00439473	0.0250829	1.80217	3.21306	16.7304	16.9067
Zm00001d041246	2.68911	8.15388e-224	3.53226e-220	366.588	410.541	2546.55	2803.87
Zm00001d003872	2.69289	0.000214319	0.00192487	4.21889	4.83928	30.0173	32.4832
ENSRNA049474492	2.69436	0.000578487	0.00459608	3.48335	5.24401	28.0566	26.6907
Zm00001d043558	2.6983	3.10292e-05	0.000339155	6.15546	6.16247	42.0586	40.7063
Zm00001d021958	2.70167	4.18319e-28	3.60031e-26	35.5967	33.2748	233.254	245.512
Zm00001d044570	2.70471	2.21769e-07	3.67616e-06	8.87786	12.3603	66.1971	79.5136
Zm00001d029437	2.71033	0.00906235	0.0445946	1.70316	2.32323	12.2175	16.1722
Zm00001d041847	2.71392	0.000354114	0.00299809	4.40186	3.90209	27.2703	28.8765
Zm00001d044251	2.71688	3.39086e-05	0.000363594	5.82035	5.9214	44.0405	40.4722
Zm00001d019926	2.7194	5.84387e-17	2.72211e-15	24.0192	21.5219	163.651	159.43
Zm00001d016364	2.72114	4.87948e-31	4.49743e-29	35.7852	38.4071	260.211	259.697
Zm00001d007059	2.73069	6.18186e-102	5.35597e-99	116.336	115.327	782.634	852.62
Zm00001d051116	2.7311	1.59135e-06	2.27515e-05	8.93641	10.413	73.797	60.2648
ENSRNA049477741	2.73449	1.43134e-61	3.72035e-59	79.7671	77.9886	519.67	603.054
Zm00001d003128	2.75098	4.01081e-06	5.27576e-05	8.19112	7.06564	48.6241	59.3642
Zm00001d042863	2.76467	0.00668872	0.0351077	1.54501	2.29794	13.5578	15.1293
Zm00001d014882	2.76841	0.000623788	0.00491318	3.61002	2.83507	23.9792	27.0021
Zm00001d045121	2.77097	5.7254e-65	1.69108e-62	69.5953	90.6425	580.879	588.868
Zm00001d014194	2.7777	8.51385e-08	1.51362e-06	12.0832	8.70425	74.0935	80.1816
Zm00001d000543	2.77823	0.000766291	0.00582722	5.138	2.55982	24.104	35.0783
ENSRNA049477082	2.78569	2.67258e-20	1.54368e-18	43.7435	30.0549	250.539	296.097
Zm00001d006455	2.79445	2.6128e-06	3.58563e-05	5.84483	10.1148	57.4915	60.8344
Zm00001d027595	2.79646	1.26172e-44	2.2774e-42	55.2616	65.4295	459.387	427.859
Zm00001d041727	2.80076	2.35711e-89	1.39241e-86	96.0324	103.957	742.468	743.132
Zm00001d022174	2.80819	1.62108e-22	1.05338e-20	25.4831	33.4512	222.38	210.067
Zm00001d014246	2.80844	9.75922e-08	1.71631e-06	8.37375	11.9318	73.0718	76.4939
Zm00001d001006	2.81365	2.37447e-06	3.27587e-05	7.21206	7.28866	50.8577	54.015
Zm00001d033727	2.81889	6.06635e-05	0.000621753	3.8447	5.55532	38.4691	37.3267
Zm00001d022570	2.82034	0.00164269	0.0111538	2.83863	2.78257	25.6816	19.1434
Zm00001d004667	2.82388	5.09958e-11	1.3553e-09	12.6544	14.3306	96.1726	108.26
Zm00001d044553	2.82453	3.57413e-10	8.66594e-09	16.0494	13.4456	116.303	102.656
Zm00001d049294	2.838	0.000161016	0.00149362	3.58142	3.50915	30.0556	30.793
Zm00001d023659	2.83849	1.25111e-08	2.50145e-07	10.2251	11.5682	74.5191	92.9685
Zm00001d007754	2.84061	1.72045e-05	0.000197169	5.40717	5.9338	39.5122	44.2384
Zm00001d049252	2.84541	6.99612e-05	0.000705365	5.64622	4.37119	35.4377	42.4267
Zm00001d043619	2.85387	8.35144e-18	4.12682e-16	20.7294	21.8225	171.164	160.227
Zm00001d016545	2.85856	0.000162825	0.00150932	4.24762	4.07834	27.6198	34.2917
Zm00001d051840	2.86568	5.69429e-23	3.81458e-21	22.2379	28.7549	191.367	205.313
Zm00001d053661	2.88788	6.63849e-19	3.46481e-17	21.8579	19.6564	156.59	174.929
Zm00001d001172	2.88913	5.665e-06	7.23916e-05	5.46019	9.80578	56.1184	61.7408
Zm00001d001080	2.89269	4.18268e-33	4.31413e-31	34.2816	34.8102	275.825	270.056
Zm00001d052025	2.89915	2.46419e-69	7.81088e-67	60.5792	71.4491	502.385	547.902
Zm00001d015274	2.90696	1.03508e-05	0.000124439	4.85556	6.25485	41.1184	47.0687
Zm00001d043479	2.92142	4.94305e-14	1.77571e-12	21.0362	21.6007	194.411	152.037
Zm00001d015932	2.94068	5.63585e-08	1.03015e-06	8.17065	9.02367	70.4307	69.3395
Zm00001d047681	2.95332	0.00330785	0.0200414	2.30349	2.47077	17.4314	15.7817
Zm00001d023499	2.95991	0.00547788	0.0301014	2.27312	2.18014	19.982	13.285
Zm00001d009324	2.98625	1.55112e-06	2.22498e-05	6.41715	8.79677	69.3175	56.6169
Zm00001d034524	2.9893	6.5363e-15	2.52815e-13	16.6025	15.3074	136.564	133.642
Zm00001d000978	2.99533	5.63858e-05	0.000581579	4.08794	3.52414	34.3598	33.936
Zm00001d016934	3.00002	2.92971e-42	4.81956e-40	47.4564	58.4225	469.388	423.767
Zm00001d000080	3.0004	5.1776e-10	1.23013e-08	12.2509	11.2328	104.144	91.7529
Zm00001d001841	3.00842	0.00099648	0.00730827	2.76054	2.18127	20.8815	21.7545
Zm00001d039762	3.02262	1.29396e-06	1.88524e-05	6.49109	5.6188	51.4044	52.5713
Zm00001d005301	3.03423	0.0023483	0.0149968	2.0917	2.07311	15.9658	19.2638
Zm00001d018478	3.04382	5.40724e-12	1.61175e-10	12.4354	11.8361	104.953	106.193
Zm00001d023833	3.0447	2.20155e-07	3.66342e-06	5.92987	7.76134	60.4902	63.4436
Zm00001d024036	3.04502	2.05434e-05	0.000230953	4.34029	4.55032	40.9553	38.4467
Zm00001d013954	3.04537	6.47449e-06	8.18506e-05	5.32769	5.24322	43.9859	44.2151
Zm00001d007450	3.05266	6.82098e-05	0.000691462	4.90974	3.23861	34.6977	35.8505
Zm00001d040448	3.05712	3.49923e-05	0.000374288	3.99157	4.22542	35.0273	35.9226
Zm00001d025772	3.06795	5.94536e-28	5.01726e-26	24.0554	24.9828	216.89	221.019
Zm00001d040202	3.08886	1.51756e-19	8.32163e-18	18.5157	17.2693	157.497	169.999
ENSRNA049473210	3.10573	0.000351812	0.00298443	6.43383	2.28688	37.1058	36.8516
ENSRNA049455242	3.11187	0.00124741	0.00886068	3.67647	2.28688	19.6705	36.3016
Zm00001d013223	3.1307	1.12709e-09	2.52982e-08	8.62398	8.87955	85.2902	82.8079
Zm00001d021669	3.15769	0.00144282	0.00996331	2.25202	1.61468	19.6386	17.7909
Zm00001d039231	3.17516	1.55622e-05	0.000180095	3.69147	4.22664	38.8486	38.0862
Zm00001d004997	3.17971	0.000114431	0.00110078	2.69485	2.86308	28.4183	30.2987
Zm00001d015767	3.18383	8.94675e-05	0.000881516	2.92003	4.02278	28.3985	40.2565
Zm00001d008057	3.19649	0.00210741	0.0137077	1.29494	2.58611	17.021	22.2884
Zm00001d053828	3.21257	1.93283e-05	0.000218047	2.81204	5.45667	36.2452	43.0358
Zm00001d001276	3.22801	9.47587e-06	0.000114984	4.07241	3.56377	38.2134	41.8372
Zm00001d018896	3.23868	2.0446e-73	7.59188e-71	80.8263	100.644	954.188	871.948
Zm00001d012137	3.24455	1.05984e-06	1.56518e-05	5.39715	5.45129	51.4629	50.0715
Zm00001d013700	3.25315	3.58502e-08	6.70372e-07	6.00968	7.48707	65.7549	66.0086
Zm00001d017493	3.28627	3.10589e-17	1.47314e-15	16.153	15.8263	144.357	189.764
ENSRNA049455358	3.29285	7.16486e-22	4.54217e-20	56.5499	32.2808	448.486	488.803
ENSRNA049455301	3.32921	6.52791e-07	1.00043e-05	5.05515	5.14548	55.8822	50.6022
Zm00001d025086	3.37651	0.000904463	0.00670914	1.33148	2.93764	22.7908	20.8043
Zm00001d027500	3.39167	1.01353e-95	7.31769e-93	353.097	306.05	3387.17	4020.64
Zm00001d027165	3.39185	0.000145555	0.00135893	2.53097	2.47813	29.4676	27.213
Zm00001d048904	3.40042	1.98147e-06	2.78091e-05	3.28127	6.76478	55.4404	56.7109
Zm00001d044874	3.42168	9.55416e-15	3.60947e-13	9.85352	10.6213	115.471	125.321
Zm00001d040793	3.43007	0.00895556	0.0441862	0.938825	1.26424	10.7026	11.8393
Zm00001d009316	3.49011	0.00765161	0.0390115	1.48584	1.32472	10.6992	13.3615
Zm00001d013708	3.49011	0.00765161	0.0390115	0.794973	1.21517	10.8069	12.7348
Zm00001d022028	3.51032	1.35204e-05	0.000159014	3.45993	3.10734	33.8504	39.4279
Zm00001d031971	3.51737	1.57507e-09	3.49311e-08	6.65499	9.35549	79.0256	116.587
Zm00001d002942	3.52136	6.87357e-10	1.59516e-08	5.98878	6.85632	78.5561	80.4872
Zm00001d027022	3.52178	2.44891e-07	4.02862e-06	4.2979	4.51212	55.7662	53.774
ENSRNA049478218	3.52552	0.00138464	0.00961775	1.55509	0.986347	16.6426	20.2498
Zm00001d009940	3.52625	4.47298e-20	2.51649e-18	11.5637	15.6787	178.023	165.141
Zm00001d050577	3.54173	0.00910708	0.0447808	1.29143	0.97318	8.70027	15.9099
Zm00001d051669	3.55035	9.8132e-06	0.000118525	1.74757	5.458	43.4698	44.1102
Zm00001d038644	3.62004	3.73878e-18	1.86166e-16	11.1192	12.1496	155.865	145.227
Zm00001d033154	3.65642	1.02335e-06	1.51474e-05	2.96219	3.53568	46.4081	47.5298
Zm00001d000041	3.72289	0.0007051	0.00544149	1.44056	1.68668	23.2057	18.7288
ENSRNA049477077	3.79174	1.61295e-12	5.08784e-11	71.9847	26.018	717.727	749.519
Zm00001d009270	3.81342	6.32316e-19	3.31354e-17	10.5856	9.34998	148.846	151.256
Zm00001d008106	3.85975	2.32758e-34	2.5854e-32	21.3106	13.64	260.069	282.596
Zm00001d023067	3.90292	9.27718e-117	1.50708e-113	124.483	106.887	1665.89	2033.06
Zm00001d012572	3.95463	2.19217e-31	2.0496e-29	14.5716	14.8125	224.195	273.301
Zm00001d020769	3.98752	7.85536e-10	1.80823e-08	4.27904	4.84166	75.5478	75.9494
Zm00001d022889	3.99346	0.00151137	0.010376	1.37673	1.36508	16.4549	18.3397
Zm00001d001062	4.01431	6.30161e-09	1.30615e-07	3.2804	7.27044	91.8782	78.6
ENSRNA049477080	4.02073	6.11273e-18	3.0321e-16	111.673	46.8811	1308.54	1481.76
ENSRNA049478183	4.06693	0.000191665	0.00173702	1.57353	0.763859	21.6592	31.8154
Zm00001d048344	4.09843	8.86348e-06	0.000108261	1.50836	1.94193	37.2302	36.17
ENSRNA049470937	4.17202	5.9485e-07	9.19224e-06	3.1628	3.37501	45.3059	70.825
ENSRNA049477092	4.1751	7.15633e-05	0.000719843	1.97613	1.48397	27.0694	31.1433
Zm00001d027051	4.20644	0.0021216	0.0137793	1.23436	0.757381	25.9497	12.5598
Zm00001d019357	4.25329	6.86815e-38	9.39563e-36	13.2511	14.6068	261.866	308.049
Zm00001d019628	4.27017	0.000707473	0.00545657	0.689526	0.892281	23.1877	17.7802
Zm00001d050534	4.34513	0.00105598	0.00769255	0.123559	1.74867	20.5337	21.8608
Zm00001d021192	4.39919	0.000331154	0.00283696	1.46001	1.07666	22.4907	23.4567
Zm00001d033301	4.42809	2.1748e-99	1.76648e-96	45.5858	57.6095	1258.41	1121.46
Zm00001d000764	4.42864	0.0101392	0.0487671	0.515731	0.16579	12.0573	10.8816
Zm00001d032496	4.47017	5.46224e-12	1.62442e-10	4.4226	4.01325	93.7265	94.8203
Zm00001d027745	4.55373	0.00744637	0.0380696	0.37767	0.593983	12.1504	12.8354
Zm00001d017441	4.56005	1.33043e-07	2.29619e-06	2.1403	2.59094	70.755	54.2961
Zm00001d053865	4.60146	0.00676806	0.0354019	1.1005	0.000664849	11.8007	13.8221
Zm00001d015227	4.66475	0.0057442	0.0311958	0.142876	0.627867	13.4928	13.924
Zm00001d001852	4.75017	1.49532e-76	6.94042e-74	36.5256	30.3977	1032.03	888.036
Zm00001d027020	4.75949	1.32429e-07	2.29167e-06	6.03596	1.29365	108.073	95.6832
Zm00001d043737	4.81796	0.00398601	0.0232092	0.450358	0.510624	14.896	15.0271
Zm00001d000623	4.8209	0.00130377	0.0091588	0.000503925	15.4846	199.714	239.581
ZeamMp158	4.96201	1.02122e-55	2.50411e-53	19.9844	10.7421	471.813	561.598
ZeamMr002	5.09446	5.67966e-74	2.23675e-71	21.2399	20.2097	659.904	838.138
ZeamMr004	5.11029	1.10717e-36	1.38354e-34	11.1699	9.82782	324.255	453.357
Zm00001d027216	5.28668	5.63357e-98	4.3067e-95	24.4676	21.3124	963.09	907.91
ENSRNA049465355	5.34543	0.0100151	0.0483672	0	0	6.65809	9.36131
ENSRNA049478756	5.34543	0.0100151	0.0483672	0.493198	0.0854234	7.00132	8.53155
ENSRNA049475591	5.35037	0.00943668	0.0461049	0	0	7.74944	7.85918
ENSRNA049478607	5.35037	0.00943668	0.0461049	0	0.219042	7.81341	8.45108
Zm00001d005795	5.44016	0.00773034	0.0393111	0.200426	0.129932	8.60872	7.58976
Zm00001d052415	5.44016	0.00773034	0.0393111	2.12e-68	0.200605	8.59691	7.5382
ENSRNA049478162	5.46209	4.20545e-05	0.000441828	1.12153	0.848601	63.3963	30.3185
Zm00001d026790	5.46944	0.000826947	0.00620139	0.0914429	0.812451	25.5486	20.9414
ENSRNA049478153	5.48453	0.00633767	0.0337459	0.671246	0.435951	8.18648	41.1241
Zm00001d013519	5.5203	0.00595203	0.0321232	0.437481	0.375975	8.65567	8.83209
ENSRNA049479546	5.59203	0.00539433	0.0297306	0.355391	0.230184	8.21978	11.3258
ENSRNA049478113	5.59623	0.0047846	0.0269999	0.493198	0.128135	8.67769	9.87058
Zm00001d008105	5.60461	0.00585806	0.0317082	3.47e-13	0.0606589	10.9559	8.03717
ZeamMp155	5.6723	0.00383552	0.0225754	0.268203	0.188248	9.62482	10.3431
ENSRNA049479590	5.7018	0.000576545	0.00458555	0.63974	0	20.7694	35.357
ENSRNA049478177	5.72911	0.00602211	0.0324206	0.309074	0.0667831	6.84262	13.5654
ENSRNA049478144	5.74081	0.00310793	0.0190371	0.361455	0.384169	9.65785	11.1262
Zm00001d011055	5.80621	0.00261396	0.0164908	0	0	10.2938	12.1184
ENSRNA049479581	5.81711	0.00345934	0.0207274	0.289771	0.125268	13.3151	8.83303
ENSRNA049455425	5.82475	0.00640144	0.0340397	0	0	14.8719	6.90479
ENSRNA049458874	5.82868	0.00912192	0.0448029	0	0	16.259	6.32732
Zm00001d004412	5.87222	0.00205031	0.0133718	0	0.249149	11.2436	11.5621
Zm00001d008054	5.92525	0.00263259	0.0165842	1.42e-06	1.82e-05	9.38605	14.7277
Zm00001d041538	5.92525	0.00263259	0.0165842	0.454389	0	8.76934	15.2939
Zm00001d027236	5.93866	0.00186223	0.0123856	0	0	13.2967	10.5686
ENSRNA049479113	6.00908	0.00403241	0.0234161	0	0	17.2044	8.02117
Zm00001d035229	6.05388	0.00126788	0.00895025	0.000593248	0.23128	14.0663	11.9642
ENSRNA049479918	6.09785	0.00124838	0.00886068	0	0	11.137	15.5633
ENSRNA049478140	6.18187	0.00742067	0.0379571	0.197279	0.25627	21.8914	5.81522
ENSRNA049473105	6.20425	0.000714288	0.00549608	0	0	12.5176	15.9507
Zm00001d017801	6.21133	7.84453e-05	0.000781806	0.407475	0.680319	37.287	41.508
ENSRNA049456343	6.24357	0.00145825	0.0100591	0	0	9.63418	20.1121
ENSRNA049477418	6.27685	0.00354742	0.0211673	0	0	22.2739	7.78165
ENSRNA049470723	6.3207	0.00869358	0.0431723	0	0	4.81709	26.8161
ENSRNA049478247	6.3207	0.00869358	0.0431723	0	0	4.81709	26.8161
Zm00001d001219	6.35038	0.000402083	0.00335611	0.177492	0.188675	15.6833	16.2569
ENSRNA049479549	6.42324	0.000955379	0.0070426	0	0	11.137	23.345
ENSRNA049466693	6.50655	0.000658948	0.00513848	0	0	11.8825	24.1246
Zm00001d026956	6.56846	2.43814e-05	0.000271052	5.36e-07	0.535607	51.1468	50.3059
ZeamMp137	6.72888	0.000327291	0.00281687	0.208552	0.265939	14.05	28.0385
ENSRNA049472105	6.74952	0.0025053	0.0158669	0	0	8.24598	35.1373
ENSRNA049478207	6.76214	0.000328429	0.00282137	0.220621	0	13.9795	28.9068
ENSRNA049465132	6.77129	0.00392281	0.022954	0	0	34.7011	6.90479
ENSRNA049467206	6.77758	8.2445e-05	0.000819155	0	0	21.8768	20.5854
ENSRNA049455853	6.86511	0.000100965	0.000984357	0	0	18.3592	27.9999
ENSRNA049479370	6.86511	0.000100965	0.000984357	0	0	18.3592	27.9999
Zm00001d021882	6.92019	0.000329219	0.00282411	0	0	31.8987	15.3529
ENSRNA049478426	6.93013	0.00596506	0.0321801	0	0	4.55074	44.262
ENSRNA049470569	6.97092	6.30511e-05	0.000643181	0	0	27.741	20.5024
ENSRNA049454571	7.06159	0.000190125	0.00172547	0	0	15.7572	36.6381
Zm00001d001563	7.07605	2.51901e-05	0.000278613	0	0	25.0841	28.1602
Zm00001d001504	7.20838	1.51583e-05	0.000175734	5.23e-120	2.75e-164	28.9812	29.0353
Zm00001d001314	7.20977	1.61569e-05	0.000186148	0	0.0894576	30.2149	27.9094
ENSRNA049461468	7.37846	1.4056e-05	0.000164421	0	0	36.7184	27.9999
Zm00001d001750	7.39602	7.74536e-06	9.61401e-05	7.37e-15	0.257924	34.1269	31.9728
Zm00001d000582	7.41589	6.60846e-06	8.3382e-05	0	4.14e-06	33.3356	34.0523
Zm00001d027044	7.50537	8.08864e-06	9.99239e-05	1.44e-05	2.18e-05	39.9139	31.1366
ENSRNA049466664	7.51513	5.23147e-05	0.000541738	0	0	47.9658	22.6717
Zm00001d001676	7.53857	4.02896e-06	5.29428e-05	0.264004	0.291317	34.9755	37.8445
Zm00001d006650	7.56659	8.30517e-06	0.00010221	0	0	42.5316	30.7059
ENSRNA049475586	7.66542	1.40976e-05	0.000164612	0	0	50.3714	28.817
ENSRNA049461520	7.71487	6.30322e-06	7.9763e-05	0	0	31.3707	51.6354
ENSRNA049478999	7.77714	1.75376e-05	0.000200632	0	0	27.0382	60.4036
ENSRNA049466657	7.81727	3.0066e-06	4.08721e-05	0	0	35.4221	53.7877
ENSRNA049471008	7.92489	2.68318e-06	3.67446e-05	0	0	35.555	59.7177
ENSRNA049478350	7.99674	7.38244e-07	1.12213e-05	0	0	53.2648	46.8066
ENSRNA049476127	8.01315	9.40762e-07	1.40208e-05	0	0	55.5993	44.8982
Zm00001d027055	8.24857	6.63661e-17	3.06937e-15	7.79846	1.20754	1410.65	1559.4
ENSRNA049478267	8.26692	1.70993e-07	2.88977e-06	0	0	57.3479	64.1693
ENSRNA049471037	8.32489	1.33917e-05	0.000157858	0	0	90.5942	33.0888
ENSRNA049466617	8.33824	1.65984e-05	0.000190559	0	0	30.1189	98.5096
ENSRNA049465399	8.36718	2.37302e-07	3.91367e-06	0	0	73.4367	55.9998
ENSRNA049470320	8.36785	2.74112e-07	4.48824e-06	0	0	74.3594	55.2383
ENSRNA049460753	8.40774	2.3362e-07	3.86276e-06	0	0	53.1331	80.6815
Zm00001d000899	8.46443	1.48384e-07	2.53403e-06	3.42e-68	1.15e-111	77.9053	59.9665
ENSRNA049476774	8.48797	7.10954e-06	8.90989e-05	0	0	35.4221	107.575
ENSRNA049463233	8.51159	1.42693e-07	2.4465e-06	0	0	57.1068	87.4894
ENSRNA049478044	8.55728	2.84144e-07	4.64495e-06	0	0	53.2887	95.7638
ENSRNA049478260	8.57431	4.91795e-07	7.69117e-06	0	0	50.1163	101.161
ENSRNA049459101	8.58418	4.43308e-08	8.20689e-07	0	0	66.5809	84.2518
Zm00001d027067	8.64734	4.76133e-08	8.77706e-07	3.49e-06	8.24e-06	65.8516	91.9311
Zm00001d023168	8.65109	2.61796e-08	4.98141e-07	1.5e-05	3.27e-06	73.1458	85.046
ENSRNA049479053	8.6798	9.50322e-08	1.68032e-06	0	0	61.2533	101.161
ENSRNA049465410	8.7255	8.14887e-06	0.000100477	0	0	35.4221	134.469
ENSRNA049456416	8.74439	4.18243e-06	5.45731e-05	0	0	38.7378	131.965
ENSRNA049456769	8.74439	4.18243e-06	5.45731e-05	0	0	38.7378	131.965
ENSRNA049472552	8.848	2.20748e-07	3.66392e-06	0	0	118.461	60.7764
ENSRNA049464940	8.93392	1.68112e-08	3.31029e-07	0	0	76.1424	116.652
Zm00001d001285	8.99551	4.14997e-09	8.74117e-08	2.34e-06	0.311495	103.275	96.6881
ENSRNA049456385	9.02631	1.48896e-06	2.14528e-05	0	0	46.2905	162.459
ENSRNA049474772	9.13128	2.1391e-08	4.13686e-07	0	0	76.1424	145.816
ENSRNA049478272	9.25751	4.19055e-08	7.80235e-07	0	0	72.3902	171.196
ENSRNA049460169	9.34103	5.86372e-10	1.37499e-08	0	0	132.661	120.914
ENSRNA049464954	9.40059	3.57594e-06	4.77135e-05	0	0	38.0712	233.305
ENSRNA049478548	9.50326	1.51156e-09	3.35798e-08	0	0	103.226	184.487
ENSRNA049477136	9.51432	1.57244e-10	3.94507e-09	0	0	139.696	147.489
ENSRNA049477302	9.59323	2.11627e-10	5.23869e-09	0	0	166.798	134.695
ENSRNA049468582	9.59956	3.09529e-08	5.84686e-07	0	0	76.1424	233.305
ZeamMt022	9.95938	1.37711e-10	3.50234e-09	0	0	136.951	256.59
ENSRNA049475560	10.0585	6.94475e-12	2.02363e-10	0	0	194.597	224.491
Zm00001d022995	10.1067	4.98724e-12	1.49521e-10	1.31e-05	6.5e-06	206.168	226.986
Zm00001d001088	10.1544	1.27745e-11	3.66484e-10	1.45e-74	3.63e-71	256.233	189.266
ENSRNA049479622	10.2109	5.70445e-12	1.68873e-10	0	0	194.897	272.358
ENSRNA049478420	10.2906	1.93964e-12	6.04496e-11	0	0	250.489	241.345
ENSRNA049479912	10.3257	1.45236e-12	4.60362e-11	0	0	239.445	264.576
ENSRNA049477424	10.3493	1.54784e-12	4.89433e-11	0	0	231.437	282.073
Zm00001d008253	10.4326	2.13027e-11	6.01848e-10	0	0	173.843	374.392
Zm00001d017971	10.4326	2.13027e-11	6.01848e-10	0	0	173.843	374.392
ENSRNA049471198	10.4405	1.38892e-10	3.52546e-09	0	0	144.391	409.309
ENSRNA049455185	10.5355	4.0704e-12	1.22451e-10	0	0	356.504	221.13
ENSRNA049476878	10.6159	0.000191285	0.00173478	0	0	61.7773	568.95
Zm00001d010897	10.8448	7.84362e-14	2.76249e-12	0	0	347.686	374.392
ENSRNA049477299	10.8679	5.05408e-13	1.67558e-11	0	0	267.253	471.948
Zm00001d021559	10.9616	4.10537e-14	1.48204e-12	0	0	375.092	407.881
Zm00001d032001	11.1649	4.94619e-14	1.77571e-12	0	0	521.529	374.392
Zm00001d003424	11.2079	1.0456e-14	3.91602e-13	0	0	460.073	467.821
ENSRNA049458782	11.2922	3.23729e-08	6.07975e-07	0	0	734.859	232.569
Zm00001d001572	11.3068	6.03299e-15	2.34745e-13	5.58e-19	6.21e-60	468.885	525.73
ENSRNA049478320	11.3232	1.04538e-14	3.91602e-13	0	0	551.28	451.336
ENSRNA049474645	11.3529	5.32175e-15	2.08947e-13	0	0	528.3	497.132
Zm00001d005731	11.6546	1.86799e-15	7.90762e-14	0	0	521.529	748.784
Zm00001d023643	11.6546	1.86799e-15	7.90762e-14	0	0	521.529	748.784
Zm00001d015391	11.6586	6.03935e-06	7.67228e-05	0	0	173.843	1123.18
ENSRNA049478041	11.8714	2.73898e-15	1.12417e-13	0	0	914.56	543.442
ENSRNA049453841	12.1356	1.48034e-16	6.68002e-15	0	0	1005.61	750.59
ZeamMr003	14.7941	2.05998e-24	1.47096e-22	0	0	5023.3	6152.37
ENSRNA049447467	22.2739	3.24577e-06	4.34866e-05	0	0	0	374.392
Zm00001d006104	22.2739	3.24577e-06	4.34866e-05	0	0	0	374.392
Zm00001d015480	22.2739	3.24577e-06	4.34866e-05	0	0	0	374.392
Zm00001d020304	22.2739	3.24577e-06	4.34866e-05	0	0	0	374.392
Zm00001d021560	22.2739	3.24577e-06	4.34866e-05	0	0	0	374.392
Zm00001d037679	22.2739	3.24577e-06	4.34866e-05	0	0	0	374.392
Zm00001d038354	22.2739	3.24577e-06	4.34866e-05	0	0	0	374.392
Zm00001d032195	22.4593	2.68813e-06	3.67736e-05	0	0	0	344.45
Zm00001d022377	22.5613	2.42109e-06	3.3331e-05	0	0	347.686	0
Zm00001d033679	22.5613	2.42109e-06	3.3331e-05	0	0	347.686	0
Zm00001d032770	22.6095	2.30366e-06	3.18832e-05	0	0	375.092	0
Zm00001d005930	23.1243	1.34818e-06	1.95329e-05	0	0	521.529	0
Zm00001d033010	23.1243	1.34818e-06	1.95329e-05	0	0	521.529	0
Zm00001d007607	23.5241	8.82491e-07	1.32435e-05	0	0	695.373	0
Zm00001d047818	23.5427	8.65114e-07	1.30278e-05	0	0	0	748.784
Zm00001d043605	24.0899	4.79047e-07	7.51896e-06	0	0	1043.06	0
