# Supplementary material for: Maize PPR278 Functions in Mitochondrial RNA Splicing and Editing
Source: Int J Mol Sci. 2022 Mar 11;23(6):3035. doi: 10.3390/ijms23063035 (PMC8949463; doi:10.3390/ijms23063035)
Supplement: Supplementary file 1 [file ijms-23-03035-s001.zip › ijms-1587245-supplementary/Table S3 - Down-regulated DEGs in ppr278-1.xlsx]

## Sheet: Down regulated DEGs
Supplemental Table S3 Down-regulated DEGs in ppr278-1
Gene ID	log2FoldChange	P-value	padj	WT_R1	WT_R2	zmppr278-1_R1	zmppr-1_R2
ZeamMt020	-30	3.61232e-10	8.72864e-09	0	65604.9	0	0
Zm00001d040026	-11.4764	2.30121e-15	9.55478e-14	483.72	499.185	4.38e-10	0.00449812
Zm00001d034413	-11.4382	2.83674e-15	1.15932e-13	457.61	499.864	0	0
Zm00001d035684	-11.0146	6.68889e-14	2.36863e-12	393.088	317.856	0	0
Zm00001d035683	-10.0416	1.86761e-10	4.64081e-09	231.822	127.618	0	0
Zm00001d037988	-9.85716	7.09558e-12	2.06296e-10	419.325	450.951	0.428443	0.502054
Zm00001d014205	-8.78176	1.44716e-08	2.87135e-07	71.504	80.2791	0	0
Zm00001d043049	-8.66419	2.67172e-08	5.07627e-07	68.4437	71.5213	0.246397	0.0961996
Zm00001d019312	-8.53757	5.97188e-08	1.08851e-06	66.4527	62.4468	0	0
Zm00001d044078	-8.51487	6.70692e-08	1.21735e-06	65.1354	60.8588	0	0
Zm00001d052958	-8.36714	6.26609e-72	2.143e-69	1554.46	1539.17	5.46889	5.13081
Zm00001d023215	-8.07295	4.8003e-07	7.5253e-06	44.3473	49.3617	0	0
Zm00001d017033	-7.94296	8.59182e-07	1.29549e-05	39.7322	44.7824	0	0
Zm00001d038741	-7.87438	1.13487e-06	1.66842e-05	39.2757	41.7747	0	0
Zm00001d052518	-7.8405	1.38981e-06	2.01135e-05	40.3017	39.2783	0	0
Zm00001d033019	-7.82269	1.55469e-06	2.22519e-05	39.6553	38.2959	0	0
Zm00001d026317	-7.75044	3.16565e-06	4.28104e-05	40.5158	32.9558	0	0
Zm00001d020590	-7.5565	4.29674e-06	5.58404e-05	30.5556	33.5047	0.108845	0
Zm00001d049179	-7.51552	5.88419e-06	7.49715e-05	32.8986	29.5491	0	0
Zm00001d017852	-7.42783	3.76682e-05	0.000400603	20.4491	40.396	0	0
Zm00001d017021	-7.41359	8.98182e-06	0.000109398	25.8243	33.4938	0.0746717	0
Zm00001d044686	-7.37258	1.78111e-06	2.52149e-05	84.7358	70.1153	0.61127	0
Zm00001d034002	-7.3435	1.03145e-05	0.000124118	28.0111	27.9433	0.0830243	0.215799
Zm00001d027021	-7.31193	1.38012e-05	0.000161942	24.0383	30.7679	0.000246048	0.00230505
Zm00001d037985	-7.26324	1.39024e-05	0.000162917	26.025	27.3189	0.309949	0
Zm00001d023387	-7.12939	1.26426e-21	7.78686e-20	252.721	271.863	0.817001	3.4028
Zm00001d030698	-7.1211	2.47559e-05	0.000274746	23.6512	24.4439	0	0
Zm00001d041662	-7.0935	3.22028e-05	0.000348757	25.3816	21.8127	0	0
Zm00001d039935	-7.08796	2.81263e-05	0.000308724	21.5735	25.305	0	0.158074
Zm00001d008446	-7.06158	3.4138e-05	0.000365753	24.2798	22.2981	0.212638	0.249832
Zm00001d009648	-7.03487	6.26477e-05	0.000639568	26.32	19.3246	0.370308	0
Zm00001d040027	-6.99691	1.71292e-10	4.27276e-09	124.809	114.482	0.777392	0.532999
Zm00001d052841	-6.95938	4.68756e-05	0.000489313	19.5942	22.8479	0	3.14e-47
Zm00001d045459	-6.94437	0.000289568	0.00252735	13.0646	29.8899	0	0
Zm00001d053988	-6.89473	6.23471e-05	0.0006375	20.8182	20.0938	0.120462	0.141791
Zm00001d025873	-6.89263	5.95178e-05	0.000610974	19.8529	21.3894	0.108039	0.253931
Zm00001d027965	-6.89263	5.95178e-05	0.000610974	20.1809	21.1132	0.192451	0.392759
Zm00001d027281	-6.8559	6.90392e-05	0.000697151	19.3959	21.1408	0	0
Zm00001d047567	-6.8559	6.90392e-05	0.000697151	18.9864	21.0181	0	0.102234
Zm00001d003346	-6.85136	0.00304494	0.0187368	32.0437	6.94409	0	0
Zm00001d034356	-6.83472	1.00768e-05	0.000121482	51.1833	56.4876	0.218286	1.41109
Zm00001d019565	-6.81598	9.32875e-05	0.000915683	17.4423	21.7369	0	0
Zm00001d016128	-6.74442	0.000106693	0.00103322	17.8083	19.3502	0.0545941	0.205108
Zm00001d048705	-6.74442	0.000106693	0.00103322	17.973	19.1717	0	0
Zm00001d002346	-6.70125	0.000138853	0.00130385	16.4996	19.9392	0	0.148021
Zm00001d017032	-6.69227	1.73287e-05	0.000198418	48.5866	47.7345	0.926809	0
Zm00001d050982	-6.6769	0.000398851	0.00333342	21.5148	13.0055	3.48e-45	0.0971411
Zm00001d026037	-6.67418	2.21401e-05	0.000247832	41.3566	54.6351	0	1.26325
Zm00001d017399	-6.66418	0.000146056	0.00136263	16.7775	18.2545	0.4954	0.289719
Zm00001d025382	-6.63678	0.000555812	0.00444787	22.3621	11.5084	2.95e-61	1.2e-47
Zm00001d040260	-6.58446	0.000245814	0.0021784	17.976	15.3013	0	0
Zm00001d017990	-6.57921	0.000202628	0.00182999	16.2994	16.9671	0	0.437389
Zm00001d013494	-6.56577	6.28913e-26	4.83631e-24	245.864	288.481	3.84135	2.3511
Zm00001d047799	-6.55487	2.74585e-05	0.000301649	44.0595	44.2737	0.309568	0.799769
ENSRNA049997133	-6.5222	0.000640228	0.00503047	11.1942	20.673	0	0
Zm00001d002690	-6.50233	3.25613e-05	0.000351814	40.3842	45.0246	0.399583	1.41817
Zm00001d035000	-6.49524	2.09617e-08	4.06594e-07	75.3296	94.1678	0.261029	1.56504
Zm00001d044228	-6.44301	0.000343091	0.00292765	14.669	14.8539	0	0
Zm00001d012238	-6.44015	0.000347344	0.00295826	14.0358	15.7987	0.13792	0.160562
Zm00001d023680	-6.39559	0.000426138	0.00352969	14.9373	14.0226	0.408953	0.428828
Zm00001d003757	-6.39262	0.00040766	0.00339177	14.4387	14.5432	0	0
Zm00001d025916	-6.39262	0.00040766	0.00339177	13.5112	14.9958	0.00114477	1.16e-31
Zm00001d032610	-6.39165	4.89251e-05	0.000509072	36.4102	42.8516	0.504493	0.23693
Zm00001d015905	-6.34656	0.000549815	0.00441074	15.112	12.5825	0.270415	0
Zm00001d013857	-6.34347	0.0004938	0.00401675	13.7204	13.6797	0.0930249	0.119053
Zm00001d039495	-6.34347	0.0004938	0.00401675	13.789	13.5296	0.288025	0.201779
Zm00001d044967	-6.34041	0.00050228	0.00406706	12.5647	14.6993	0	0
Zm00001d054093	-6.32783	5.81125e-12	1.71254e-10	112.867	113.25	1.80112	1.28284
Zm00001d021264	-6.2926	0.000618862	0.00487734	14.0836	13.0057	2.48e-07	7.43e-07
Zm00001d024043	-6.2926	0.000618862	0.00487734	14.257	13.4079	0	0.360212
Zm00001d048703	-6.2926	0.000618862	0.00487734	13.7522	12.5873	0.0325497	0.0757965
Zm00001d002952	-6.28942	0.000592572	0.00469291	12.7358	14.2385	0.360485	0.360492
Zm00001d039670	-6.28623	0.000643963	0.00505371	12.0641	15.2315	0.377593	0.438639
Zm00001d028561	-6.28087	2.94565e-08	5.58043e-07	68.378	78.0775	0.906924	1.07598
Zm00001d026282	-6.23656	0.000723023	0.00555015	13.2568	12.8321	0.355531	0
Zm00001d011253	-6.17826	0.00087706	0.00652822	12.3457	13.0949	0.139672	0.372127
Zm00001d021666	-6.17826	0.00087706	0.00652822	11.6623	12.8135	0.160596	0.149522
Zm00001d002288	-6.17481	0.000966443	0.00710401	10.6074	13.8125	0.180905	0.0990795
Zm00001d035562	-6.17128	0.0011983	0.00856607	10.1724	14.6085	0.454059	0.13183
Zm00001d033990	-6.12108	0.00107842	0.00783403	11.6634	12.2167	0.122686	0.0476476
Zm00001d048702	-6.11387	0.00131195	0.00920136	10.4249	13.8802	0.165984	0
Zm00001d044677	-6.06922	0.0021776	0.0140867	13.6195	9.23278	0.155522	0
Zm00001d033612	-6.05691	1.82505e-47	3.43743e-45	399.976	475.554	8.81348	5.11857
Zm00001d047492	-6.05406	0.00147391	0.010151	10.2677	13.0362	0	0.102639
Zm00001d035495	-6.02039	0.0098615	0.0477852	17.2928	5.10359	6.81e-08	4.79e-09
Zm00001d026591	-5.99947	0.0018416	0.0122735	12.224	10.1164	0.403223	0.283378
Zm00001d029072	-5.99555	0.00164508	0.0111642	10.5237	10.9407	0.301697	0.381497
Zm00001d038718	-5.93889	0.00341682	0.0205488	12.7412	8.15988	0	0
Zm00001d023216	-5.92639	0.0020487	0.0133718	9.6947	11.1801	0	0
Zm00001d033020	-5.92639	0.0020487	0.0133718	9.74239	11.2998	0	0
Zm00001d038001	-5.92639	0.0020487	0.0133718	10.1209	10.596	0	0
Zm00001d043178	-5.92639	0.0020487	0.0133718	10.1884	10.8396	0.484338	0.141431
Zm00001d047841	-5.92639	0.0020487	0.0133718	9.78821	10.7385	0.129828	0
Zm00001d047981	-5.92639	0.0020487	0.0133718	9.50264	10.7705	0.321986	0.422008
Zm00001d024522	-5.89721	0.000219913	0.00196967	27.3802	29.1775	0.596696	0.174
Zm00001d003380	-5.85375	0.00267206	0.016784	9.1304	10.7251	0.0827685	0.0969525
Zm00001d008812	-5.85375	0.00267206	0.016784	8.82896	10.5661	0.0561521	0.0655511
Zm00001d043701	-5.85375	0.00267206	0.016784	8.86032	11.131	0.406155	0.2366
Zm00001d017526	-5.81947	4.85802e-07	7.6066e-06	49.9755	55.6455	1.49584	1.37181
Zm00001d046596	-5.81683	0.000281064	0.00246014	25.4737	28.201	1.24506	0.0856849
Zm00001d036951	-5.7863	0.00334493	0.0202095	10.0215	8.56221	0	0.127488
Zm00001d002025	-5.78179	0.00322691	0.0196426	9.48804	9.86268	0.0553793	0.161043
Zm00001d016149	-5.78179	0.00322691	0.0196426	9.13278	10.3187	0.132747	0
Zm00001d027832	-5.78179	0.00322691	0.0196426	8.82321	10.1573	0.366996	0.1429
Zm00001d048625	-5.78179	0.00322691	0.0196426	8.51942	9.61539	0	0
Zm00001d005953	-5.73971	0.000353312	0.00299325	24.8658	24.7591	1.5e-14	0.684589
Zm00001d032422	-5.73804	0.000351306	0.00298208	23.862	26.0906	0.406811	0.964049
Zm00001d038056	-5.70828	0.000419437	0.00348307	25.7995	23.3557	0.883817	0
Zm00001d006476	-5.70604	0.00406921	0.0235456	8.74538	9.3394	0.302207	0.431518
Zm00001d029010	-5.70604	0.00406921	0.0235456	8.94467	9.28313	0.164898	0.36612
Zm00001d037493	-5.70604	0.00406921	0.0235456	9.00001	8.68748	0.202553	0.168312
Zm00001d042767	-5.70604	0.00406921	0.0235456	9.49188	9.42671	0.151286	0.294133
Zm00001d000222	-5.70127	0.00428276	0.0245301	8.29489	9.65237	0.244997	0.428169
Zm00001d023213	-5.70127	0.00428276	0.0245301	8.48637	10.174	0	0
Zm00001d037205	-5.70127	0.00428276	0.0245301	8.30036	10.326	0	0.0756386
Zm00001d039993	-5.70127	0.00428276	0.0245301	7.92314	9.64224	0.187098	0
Zm00001d043443	-5.70127	0.00428276	0.0245301	7.99724	9.78814	0.0290778	0.0338279
Zm00001d020025	-5.6964	0.00531031	0.0293332	6.62734	10.8407	0	0
Zm00001d021946	-5.6964	0.00531031	0.0293332	7.41869	10.8906	0.0716461	0.333686
Zm00001d039432	-5.6964	0.00531031	0.0293332	7.12442	10.5443	0	0
Zm00001d036452	-5.63122	0.00655341	0.034551	10.4208	6.76954	0	0
Zm00001d041663	-5.63122	0.00655341	0.034551	9.72292	7.16191	0	0
Zm00001d023446	-5.62609	0.00537946	0.0296738	9.02036	8.24642	0.144259	0.0419936
Zm00001d031749	-5.62609	0.00537946	0.0296738	9.23963	7.92246	0.265746	0.329194
Zm00001d027239	-5.62106	0.00520499	0.0289201	7.82538	9.42153	0.490045	0.426925
Zm00001d018633	-5.61071	0.00803823	0.0406636	5.98417	10.6484	1.04e-07	2.06e-07
Zm00001d009556	-5.58506	0.000552421	0.00442891	20.5871	24.2069	0.322717	0.798613
Zm00001d020874	-5.58376	0.000566025	0.00452074	22.7661	21.9977	0.767773	0.30153
Zm00001d022089	-5.56609	1.09308e-08	2.21963e-07	66.4188	66.9377	0.879726	1.62195
Zm00001d049244	-5.55144	2.06106e-06	2.88017e-05	42.3328	46.278	1.11255	1.36007
Zm00001d008911	-5.54702	0.00975391	0.0473345	9.70729	6.14058	0.281592	0
Zm00001d042030	-5.54702	0.00975391	0.0473345	9.92824	5.93262	0	0
Zm00001d010420	-5.54149	0.00749237	0.0382747	9.38575	6.84039	0.287257	0
Zm00001d015737	-5.54149	0.00749237	0.0382747	9.40725	6.97741	0	0
Zm00001d022524	-5.53611	0.00662411	0.0348248	7.82636	8.42586	0	0
Zm00001d029366	-5.53611	0.00662411	0.0348248	7.65472	8.382	0.363769	0.268884
Zm00001d034003	-5.53611	0.00662411	0.0348248	8.11609	8.31661	0	0
Zm00001d039364	-5.53611	0.00662411	0.0348248	7.62207	7.85436	0	0
Zm00001d004208	-5.53075	0.00704232	0.0364339	6.76795	8.91113	0.4955	0.296548
Zm00001d039936	-5.53075	0.00704232	0.0364339	7.48613	8.55153	0	0
Zm00001d000001	-5.44585	0.00890327	0.043995	8.13074	7.26997	0	0.106612
Zm00001d012764	-5.44585	0.00890327	0.043995	8.44034	7.3577	0.357425	0.0697593
Zm00001d028282	-5.44585	0.00890327	0.043995	7.6599	6.70015	0	0
Zm00001d041670	-5.44585	0.00890327	0.043995	8.04311	7.32522	0	0
Zm00001d017742	-5.44015	0.00861416	0.0428762	6.91795	7.89019	0.118139	0.0689821
Zm00001d032822	-5.44015	0.00861416	0.0428762	6.83096	7.64304	0	0
Zm00001d032515	-5.43438	0.0101098	0.0486799	6.05864	8.50172	0	0.255054
Zm00001d046925	-5.43438	0.0101098	0.0486799	6.27102	9.46911	0.245748	0.047721
Zm00001d014617	-5.36362	3.1101e-12	9.46579e-11	98.4691	94.8304	2.7413	2.42398
Zm00001d033369	-5.34182	6.11053e-06	7.75512e-05	38.0896	37.8854	0.594879	0.696073
Zm00001d022303	-5.32215	6.60621e-06	8.3382e-05	36.6876	38.3664	1.36146	1.1269
Zm00001d044022	-5.31219	2.27182e-05	0.000253866	36.1445	39.3184	2.11804	0
Zm00001d045669	-5.31156	0.00145193	0.0100208	20.9366	15.9593	0.462145	0.569732
Zm00001d045192	-5.27814	2.08883e-21	1.27448e-19	165.206	161.651	3.7391	4.77859
Zm00001d005146	-5.2662	1.74764e-09	3.84302e-08	76.0682	68.0514	2.29597	1.58787
Zm00001d051923	-5.26484	0.00156639	0.0107028	19.7511	15.9861	0.73461	0.32985
Zm00001d022376	-5.2434	1.71923e-07	2.89794e-06	47.722	58.5471	2.25404	1.23569
Zm00001d002535	-5.18866	3.62172e-05	0.000386436	32.605	35.0294	0.476269	1.87795
Zm00001d018298	-5.17885	2.22541e-09	4.82828e-08	63.8321	71.6605	1.73932	2.38953
Zm00001d014282	-5.17041	0.00201048	0.0131828	14.0126	19.7433	0.655992	0
Zm00001d048021	-5.16335	2.34615e-07	3.87429e-06	48.6679	51.8438	1.52233	1.37978
Zm00001d000429	-5.15865	0.000213556	0.00191935	23.1939	44.3436	0	1.97711
Zm00001d022415	-5.15235	2.86637e-13	9.82884e-12	99.3111	100.646	3.05773	3.20362
Zm00001d038870	-5.14767	2.71096e-07	4.44844e-06	47.1095	52.6236	1.7097	0.999166
Zm00001d033623	-5.1156	1.75931e-05	0.00020109	31.9709	33.0419	0.674753	0.817414
Zm00001d019504	-5.09513	9.46334e-17	4.34578e-15	121.321	135.872	4.77853	3.01821
Zm00001d012081	-5.03534	8.27614e-09	1.69381e-07	60.258	62.8323	2.2537	1.66448
Zm00001d013245	-4.99665	3.2892e-05	0.000354448	27.0016	33.1636	1.06222	1.33688
Zm00001d031773	-4.92844	1.31244e-06	1.91001e-05	39.3494	47.345	2.09346	1.43128
Zm00001d017008	-4.9056	6.38508e-05	0.000650827	30.8131	24.9767	1.24436	1.26482
Zm00001d036266	-4.90289	0.00413377	0.0238866	16.2936	11.8623	0.577676	0
Zm00001d045412	-4.89826	0.0037732	0.0222691	12.3237	15.6769	0.270972	0.741338
Zm00001d018822	-4.80026	0.00477714	0.0269812	13.7724	11.944	0.245507	0.645283
Zm00001d029858	-4.79105	0.00495871	0.0278033	11.2984	15.2343	0.219325	1.04608
Zm00001d007994	-4.78807	0.00564197	0.0307692	10.1302	15.6965	0.3876	0.761238
Zm00001d020954	-4.77683	2.68878e-12	8.22199e-11	83.8458	96.3428	3.07099	3.77979
Zm00001d040787	-4.77333	3.20782e-06	4.32906e-05	38.7818	38.4451	1.71792	1.05429
Zm00001d002768	-4.77164	2.22809e-103	2.2274e-100	725.722	863.703	27.5034	33.5434
Zm00001d002522	-4.74119	0.00670171	0.0351475	14.9103	9.56253	1.31959	0
Zm00001d028630	-4.73929	4.28489e-15	1.70295e-13	103.464	122.789	5.02416	4.39431
Zm00001d008435	-4.71434	4.22964e-06	5.50785e-05	35.5176	37.7918	2.29668	1.43711
Zm00001d039933	-4.71238	3.71914e-12	1.12666e-10	84.0321	113.487	3.05777	5.44862
Zm00001d043205	-4.7077	0.000105847	0.00102656	23.9473	24.863	1.11199	1.30562
Zm00001d006701	-4.70274	0.00013041	0.00123169	21.3169	28.1038	1.22786	0.798963
Zm00001d040028	-4.69135	6.05066e-67	1.87225e-64	427.506	444.331	17.5043	17.6014
Zm00001d034756	-4.68514	0.00630765	0.0336374	13.2929	10.9234	0	1.48381
Zm00001d012585	-4.68043	0.000129069	0.00122169	25.3972	22.7785	0.790765	0.812169
Zm00001d033872	-4.67876	0.000121311	0.00115753	24.4922	24.3078	1.0941	1.0876
Zm00001d043538	-4.66781	0.00674591	0.0353365	10.1387	14.0455	0.555912	0.290218
Zm00001d043302	-4.61466	2.93037e-07	4.7783e-06	43.1614	49.0254	2.36955	2.46155
Zm00001d040509	-4.61195	0.00818084	0.0412566	9.03071	13.7861	0.147692	1.03683
Zm00001d037894	-4.61125	2.49664e-08	4.77854e-07	52.2966	62.9356	2.64105	1.75329
Zm00001d040786	-4.60603	1.87854e-05	0.000212846	38.5099	29.1032	0.784601	2.39533
Zm00001d015877	-4.583	0.000180083	0.0016487	21.3559	24.2243	0.84608	0.503903
Zm00001d048634	-4.55322	4.65972e-07	7.33145e-06	43.5107	44.1664	2.46181	1.65309
Zm00001d042096	-4.54901	0.00818605	0.0412668	11.496	11.3823	0.613502	0.480293
Zm00001d015914	-4.54877	4.31216e-09	9.06809e-08	64.571	66.5437	3.76478	1.67128
Zm00001d051080	-4.48373	0.00989152	0.0479129	8.8437	11.6665	0.346387	0.521434
Zm00001d038806	-4.47371	4.11066e-30	3.70987e-28	203.094	255.548	9.09481	13.0731
Zm00001d011095	-4.4465	0.000339783	0.00290133	17.5961	23.2238	1.38736	0.942646
Zm00001d026240	-4.41569	0.000351065	0.00298208	20.4757	20.1711	1.30692	0.824692
Zm00001d048806	-4.4125	2.3947e-174	6.22431e-171	1671.6	1599.41	82.8094	80.7738
Zm00001d039600	-4.39286	1.13022e-08	2.28435e-07	60.804	56.6198	2.5012	2.98782
Zm00001d017292	-4.38442	1.55122e-07	2.6387e-06	48.8838	49.2186	2.64333	1.91001
Zm00001d030915	-4.38176	3.94755e-05	0.000417772	24.871	34.121	1.9615	1.4372
Zm00001d008841	-4.38145	1.29749e-20	7.66464e-19	138.766	154.002	5.52318	9.40876
Zm00001d034072	-4.33837	1.02081e-10	2.648e-09	70.2467	82.2192	4.33385	4.45628
Zm00001d047542	-4.32399	5.65595e-05	0.000582908	31.3076	25.4575	0.718228	1.91679
Zm00001d031736	-4.30215	0.000539033	0.00433226	17.5974	18.5845	0.686711	0.75538
Zm00001d022416	-4.29921	3.15934e-05	0.000343589	89.8175	72.7466	1.32324	7.67472
Zm00001d028408	-4.29567	0.000721249	0.00554308	15.0494	21.779	1.26233	1.03246
Zm00001d012954	-4.27171	7.44755e-05	0.000746248	29.8857	23.953	1.4229	2.05411
Zm00001d045883	-4.26366	0.000631331	0.00496357	17.5762	17.7038	0.577301	0.845804
Zm00001d043574	-4.25934	0.000678768	0.00526925	16.3543	19.694	0.994599	1.02097
Zm00001d028974	-4.25346	3.54232e-09	7.53067e-08	61.9334	62.9026	3.22071	4.41917
Zm00001d029778	-4.24324	1.64318e-114	2.13548e-111	734.944	830.176	47.6966	40.3465
Zm00001d052206	-4.2361	6.12521e-05	0.000627291	23.9322	28.7505	1.48155	2.3077
Zm00001d038994	-4.22636	0.000830693	0.00622589	19.2228	16.2115	1.38857	1.4012
Zm00001d035024	-4.2197	0.000758763	0.00578351	16.0174	18.9018	1.41042	0.549608
Zm00001d042214	-4.2197	0.000758763	0.00578351	15.5031	18.6423	0.752989	1.12052
Zm00001d028554	-4.21363	6.12344e-07	9.41778e-06	40.252	47.2448	1.51128	2.9143
Zm00001d006713	-4.20784	7.54663e-05	0.000754431	22.8828	28.5936	1.48903	1.74155
Zm00001d037961	-4.17877	6.81298e-08	1.22634e-06	48.4659	54.1478	3.0155	3.26653
Zm00001d042115	-4.15265	3.0368e-11	8.37924e-10	83.0304	83.9208	6.26433	3.95192
Zm00001d007011	-4.15169	5.38683e-19	2.84582e-17	240.645	463.577	17.8203	24.3255
Zm00001d024903	-4.14247	1.54821e-08	3.06248e-07	53.4646	62.5866	3.42336	4.07352
Zm00001d039942	-4.12269	0.00010969	0.00106146	22.4151	27.2975	1.00968	2.16207
Zm00001d046996	-4.11796	2.99017e-17	1.42345e-15	121.277	123.353	7.24109	7.73078
Zm00001d002726	-4.09612	0.0012626	0.00893721	17.4838	14.8334	0.646943	1.0137
Zm00001d002360	-4.09371	0.00118287	0.00847907	16.3276	15.5478	1.20971	0.941635
Zm00001d003938	-4.08835	1.71886e-06	2.44669e-05	37.3503	42.9857	3.00551	2.28787
Zm00001d010792	-4.08067	0.00353721	0.0211354	16.2122	15.7723	1.67028	0
Zm00001d016694	-4.06781	1.28212e-05	0.000151753	28.7684	34.1792	2.29616	2.15545
Zm00001d004362	-4.06504	0.00395748	0.0230945	16.5392	13.5762	0.286096	2.40975
Zm00001d025229	-4.05164	0.00157525	0.0107577	17.3351	14.2572	0.732262	0.91544
Zm00001d013672	-4.02197	2.47757e-06	3.40365e-05	37.8644	38.3879	1.66685	2.71147
Zm00001d035662	-4.00482	0.000186339	0.00169703	22.7722	22.399	1.4188	2.079
Zm00001d014377	-4.00314	0.00175371	0.0117906	15.8462	14.3854	1.09633	1.17678
Zm00001d008241	-3.97837	2.54891e-05	0.000281681	30.7756	27.5791	1.61469	1.65281
Zm00001d041578	-3.95036	0.00193583	0.0127771	13.5904	14.828	0.873142	0.897965
Zm00001d024778	-3.92944	6.46056e-193	2.09904e-189	5054.79	6195.5	374.442	411.952
Zm00001d002521	-3.92546	0.00852523	0.0425803	16.6374	11.4441	0	1.72422
Zm00001d035304	-3.92167	3.65023e-05	0.000389158	24.7021	32.1664	2.44669	2.47443
Zm00001d011919	-3.9093	4.7146e-17	2.21195e-15	130.043	123.108	7.95808	10.2181
Zm00001d028180	-3.90031	1.53517e-07	2.61481e-06	46.3144	52.0555	3.41316	3.90445
Zm00001d039566	-3.8908	1.58538e-16	7.10467e-15	117.618	161.355	9.23094	11.3418
Zm00001d021858	-3.88622	1.44121e-06	2.08111e-05	43.9962	38.6822	2.53389	2.83813
Zm00001d036977	-3.86686	0.000345488	0.00294617	18.5918	21.6163	0.923576	1.80517
Zm00001d027652	-3.85826	8.59952e-63	2.32832e-60	379.811	394.731	27.813	29.2846
Zm00001d028474	-3.8528	0.00311394	0.0190531	15.2114	12.0296	0.77368	0.969875
Zm00001d018973	-3.84995	0.00281121	0.0175309	14.1144	12.7104	1.149	1.05953
Zm00001d028557	-3.84817	6.92641e-84	3.75065e-81	505.6	574.779	37.1998	43.2751
Zm00001d017330	-3.84436	0.00289212	0.0179418	12.2729	14.5053	0.644186	1.32014
Zm00001d031517	-3.84144	0.00329604	0.0199791	11.3353	15.8462	0.858717	1.29992
Zm00001d033447	-3.8285	2.33697e-109	2.76102e-106	656.526	687.961	47.0449	54.4028
Zm00001d051044	-3.82516	0.000422934	0.00350789	18.87	20.5672	1.59763	1.49004
Zm00001d012293	-3.80481	2.11756e-06	2.95277e-05	53.5951	50.2184	1.634	5.59031
Zm00001d041416	-3.80002	0.00401639	0.0233648	14.9545	10.9935	0.512587	0.533609
Zm00001d003612	-3.7941	0.00328043	0.0199159	13.4303	12.667	1.41143	0.824123
Zm00001d043984	-3.79121	0.00333259	0.0201631	11.7398	14.2969	1.01346	1.48023
Zm00001d016098	-3.78955	0.000494212	0.00401675	19.2162	19.7347	2.28042	1.24408
Zm00001d036626	-3.77889	9.91987e-07	1.47167e-05	47.8728	42.2548	4.13388	3.05552
Zm00001d028555	-3.75359	3.78156e-70	1.22863e-67	424.862	472.825	30.9515	39.5994
Zm00001d044608	-3.75098	0.000590232	0.00467723	18.3955	19.9874	1.76985	1.15394
Zm00001d048431	-3.74651	1.32307e-06	1.92334e-05	46.654	40.7916	4.41044	3.19078
Zm00001d051403	-3.739	0.0040216	0.0233847	12.9047	12.3678	0.653825	0.610588
Zm00001d021418	-3.73625	1.01253e-05	0.000121954	31.5379	42.7496	2.15953	3.74556
Zm00001d015515	-3.73601	0.00392194	0.022954	12.0314	12.9493	0.975066	1.21947
Zm00001d003062	-3.733	0.00416399	0.0239979	10.5431	14.0141	1.23323	1.35781
Zm00001d025222	-3.733	0.00416399	0.0239979	11.2071	13.5746	1.06343	1.42715
Zm00001d022099	-3.72021	1.74813e-08	3.43182e-07	58.1518	65.6085	5.55885	3.93031
Zm00001d010529	-3.69707	9.69343e-07	1.43972e-05	41.9442	42.9996	3.29617	3.79227
Zm00001d029872	-3.67776	2.20704e-07	3.66392e-06	47.3206	48.5087	3.84522	4.13805
Zm00001d027258	-3.6757	1.77598e-06	2.51942e-05	37.4192	46.6789	3.35647	4.11419
Zm00001d033876	-3.6755	0.00481672	0.0271261	10.5082	12.8456	0.690974	1.15349
Zm00001d043906	-3.6755	0.00481672	0.0271261	11.1434	13.1376	0.803658	1.22598
Zm00001d048809	-3.6736	0	0	17929.1	18749.9	1492.57	1572.75
Zm00001d034501	-3.65982	1.52647e-06	2.19447e-05	38.2649	44.964	3.24813	4.2636
Zm00001d017557	-3.65346	3.21934e-05	0.000348757	26.563	32.3323	2.15924	2.51804
Zm00001d046471	-3.64905	0.000143381	0.00134153	24.1334	23.3765	2.358	1.93677
Zm00001d027290	-3.64872	1.13371e-08	2.28784e-07	75.7377	101.765	9.58705	5.40985
Zm00001d002004	-3.63503	4.592e-05	0.000479724	31.488	27.2763	2.25292	3.1409
Zm00001d032292	-3.6188	0.00582489	0.0315681	11.5371	10.8012	0.545221	1.32994
Zm00001d027332	-3.6172	0.000163084	0.00150983	23.4624	23.0465	2.37058	1.75625
Zm00001d016767	-3.61558	0.00569543	0.0309894	10.8875	12.2767	1.26654	1.24676
Zm00001d004676	-3.61082	5.94675e-09	1.23457e-07	59.7422	65.6688	4.75047	5.52566
Zm00001d001551	-3.60892	0.00702732	0.036388	9.14678	13.8518	1.19214	0.528153
Zm00001d051898	-3.60635	3.98307e-05	0.000420162	27.8188	28.7051	1.85571	3.30772
Zm00001d048813	-3.60579	0	0	12263.3	12038.1	1043.36	1088.41
Zm00001d037847	-3.59538	0.00121338	0.00865958	14.6653	18.661	0.680282	2.43591
Zm00001d005966	-3.58463	0.000189688	0.0017227	22.0677	23.2589	1.78976	2.33394
Zm00001d047476	-3.57058	1.26296e-05	0.000149894	30.2768	37.0482	2.61937	2.97582
Zm00001d024414	-3.55845	0.000367842	0.00309817	24.6819	18.7012	2.17662	1.72157
Zm00001d034916	-3.55799	0.0013597	0.00947995	17.0199	15.8315	1.04723	2.44059
Zm00001d049543	-3.55305	0.00689587	0.0359337	10.8156	10.9402	0.796764	0.601947
Zm00001d024722	-3.5497	0.00705509	0.0364709	10.0555	11.5941	0.862835	1.38227
Zm00001d044189	-3.52761	6.4162e-05	0.000653487	25.628	27.9415	1.92404	2.77181
Zm00001d040110	-3.50865	1.6567e-05	0.000190367	32.2933	31.9691	2.59216	3.07688
Zm00001d026271	-3.50742	1.59566e-05	0.000184167	30.849	33.3098	3.09392	2.98758
Zm00001d033180	-3.50137	7.57019e-05	0.000756204	26.3039	26.924	2.03412	2.92982
Zm00001d032094	-3.49695	0.000726975	0.00557719	23.4524	18.6915	1.23305	3.2465
Zm00001d007424	-3.48418	0.00838582	0.0420132	9.92546	10.6202	1.16132	1.32107
Zm00001d011648	-3.48418	0.00838582	0.0420132	9.76932	10.6106	1.11804	1.40323
Zm00001d014808	-3.48418	0.00838582	0.0420132	9.76992	11.303	0.734419	1.34663
Zm00001d047690	-3.48418	0.00838582	0.0420132	10.4184	10.9436	1.05793	1.22448
Zm00001d047745	-3.48418	0.00838582	0.0420132	10.4208	11.2312	1.26453	1.48268
Zm00001d037915	-3.47567	8.67767e-06	0.000106291	37.92	35.0913	3.98376	2.90572
Zm00001d038452	-3.46543	0.00188846	0.0125281	14.7843	16.4645	1.01227	1.63841
Zm00001d015426	-3.46303	0.00199234	0.0130836	13.5918	16.5299	1.38286	1.85136
Zm00001d044461	-3.45592	7.06906e-06	8.86771e-05	33.8912	38.215	3.48829	4.08002
Zm00001d014737	-3.45518	0.00211796	0.0137625	14.0725	16.7769	1.65181	1.33262
Zm00001d029409	-3.45023	0.000377976	0.00317529	19.8463	21.2422	2.07233	2.10824
Zm00001d046682	-3.43771	3.87203e-06	5.12433e-05	40.8096	40.0302	3.20658	5.46689
Zm00001d007097	-3.43295	2.204e-06	3.06344e-05	39.6739	40.9089	3.80908	3.87354
Zm00001d013139	-3.41688	0.00231275	0.0147989	13.9166	15.9757	0.655158	1.7612
Zm00001d052738	-3.41553	0.000456956	0.00375861	19.9688	19.6786	1.84496	2.03572
Zm00001d002573	-3.41552	0.0102184	0.0490214	10.2671	10.4159	0.570261	1.10606
Zm00001d011673	-3.41552	0.0102184	0.0490214	10.2354	10.3966	0.937023	0.909565
Zm00001d027904	-3.41552	0.0102184	0.0490214	9.64267	10.1078	1.11077	0.645797
Zm00001d008926	-3.414	0.00262806	0.0165717	16.2782	13.7401	1.60342	1.20496
Zm00001d038562	-3.41171	0.000493695	0.00401675	18.3716	21.7673	1.804	2.31774
Zm00001d028998	-3.38604	5.98489e-40	8.83859e-38	272.89	304.756	23.9696	35.2576
Zm00001d047187	-3.38473	1.1673e-06	1.71414e-05	43.7738	44.327	3.85666	4.50817
Zm00001d008573	-3.38452	0.000171164	0.00157205	24.7026	23.955	3.08812	1.74545
Zm00001d004006	-3.37608	0.000562111	0.0044955	18.2868	20.8816	1.59541	1.81957
Zm00001d008545	-3.37446	9.36224e-05	0.000918277	30.6832	26.5475	2.28812	3.54743
Zm00001d035559	-3.35978	1.65876e-10	4.15361e-09	135.307	126.272	17.5394	9.07618
Zm00001d018350	-3.35759	0.000174161	0.00159731	23.383	24.6423	1.74252	3.29486
Zm00001d021772	-3.34542	1.96973e-06	2.76742e-05	40.0942	45.754	4.71603	4.20785
Zm00001d002347	-3.34047	4.742e-06	6.12595e-05	37.0102	38.5667	4.38708	3.67466
Zm00001d003282	-3.34024	1.85209e-06	2.61344e-05	49.7621	44.7342	6.18991	4.27442
Zm00001d040567	-3.33748	1.80793e-09	3.9622e-08	71.104	70.9331	6.89244	7.59035
Zm00001d047847	-3.33343	2.18975e-08	4.22853e-07	60.0436	62.6986	7.0033	6.02547
Zm00001d014491	-3.32764	0.000322095	0.00277583	24.0389	42.0763	1.75044	4.79057
Zm00001d013306	-3.32677	9.56527e-06	0.000115923	37.7978	36.6522	2.93786	5.21192
Zm00001d013551	-3.31937	0.000260702	0.00230012	21.3538	26.2312	3.07698	2.02532
Zm00001d011755	-3.31449	0.00382619	0.0225396	15.1624	12.8819	1.53318	0.779226
Zm00001d045988	-3.31197	1.49704e-05	0.000173865	36.3359	57.5324	6.49585	4.05064
Zm00001d017378	-3.30629	0.00399228	0.023235	11.7788	16.1555	1.55923	0.752925
Zm00001d037743	-3.30405	0.000813223	0.0061232	19.0005	18.3581	2.09328	2.12101
Zm00001d048817	-3.29572	2.92934e-149	6.34495e-146	11909.6	11250.9	1278.34	1239.18
Zm00001d028948	-3.27611	4.6399e-06	6.00001e-05	37.996	53.07	3.79265	5.54912
Zm00001d001580	-3.27529	0.00566468	0.0308672	16.1264	11.2898	0.518662	1.93234
Zm00001d018388	-3.272	0.00468395	0.0265125	14.8774	11.5219	1.48278	2.39126
Zm00001d002882	-3.27058	0.00156468	0.0106968	18.1303	18.3266	1.43228	2.5661
Zm00001d042056	-3.26669	4.33035e-06	5.61648e-05	41.5569	39.35	3.58859	5.01964
Zm00001d037211	-3.26661	9.79239e-06	0.000118383	38.2985	42.7798	3.02914	5.59663
Zm00001d036801	-3.26613	0.00403452	0.0234179	13.3095	13.96	1.17375	1.59708
Zm00001d002462	-3.26559	0.00103183	0.00753352	18.7767	17.3599	1.56619	2.27956
Zm00001d039015	-3.26358	0.000300452	0.00260833	20.7352	24.1497	2.11712	3.47781
Zm00001d036768	-3.2571	0.00123427	0.0087778	15.3826	21.2069	2.30572	2.10714
Zm00001d043709	-3.25479	2.56966e-05	0.000283732	32.278	39.739	5.01975	3.26226
Zm00001d042922	-3.24491	5.98677e-07	9.22942e-06	45.523	51.6365	5.97482	5.3792
Zm00001d013498	-3.22886	0.00184928	0.0123184	17.4308	18.1375	1.0782	3.29434
Zm00001d041300	-3.21782	9.62337e-08	1.69921e-06	67.7306	63.0296	9.44178	6.47194
Zm00001d005059	-3.21312	0.00492088	0.0276488	12.5181	12.9744	1.08793	2.09078
Zm00001d015328	-3.21052	0.000131294	0.00123914	27.4859	25.3939	2.90957	3.06541
Zm00001d050347	-3.21027	0.00500817	0.027994	12.4434	13.9049	1.33069	2.15298
Zm00001d052053	-3.21027	0.00500817	0.027994	11.5288	13.5093	1.36758	2.15665
Zm00001d016080	-3.20762	0.00561587	0.0306655	14.2128	11.663	1.95944	1.44484
Zm00001d050837	-3.20265	1.60468e-05	0.000185044	35.2063	34.3296	4.20332	4.45229
Zm00001d026559	-3.20197	0.00529623	0.0293332	12.4664	14.2128	1.58971	1.29503
Zm00001d027048	-3.20197	0.00529623	0.0293332	12.1428	14.1831	2.49773	0.965785
Zm00001d032519	-3.20197	0.00529623	0.0293332	11.9081	14.1497	1.59754	1.07563
Zm00001d010654	-3.19515	4.86669e-05	0.000506791	30.3583	29.5692	2.8864	3.58196
Zm00001d048201	-3.18738	4.84604e-33	4.95898e-31	215.423	238.137	25.8682	27.0786
Zm00001d048812	-3.18715	4.10405e-90	2.80717e-87	14165.5	12393.2	1560.31	1556.74
Zm00001d034673	-3.18276	1.28467e-06	1.8759e-05	60.3578	50.4436	5.37421	7.84562
Zm00001d010744	-3.18102	0.00138183	0.00960335	16.7886	17.0185	2.0741	1.75451
Zm00001d053859	-3.18102	0.00138183	0.00960335	17.3514	17.0254	1.71273	1.86362
Zm00001d002856	-3.17883	0.00138858	0.00963994	15.6764	17.67	1.59901	1.86986
Zm00001d019446	-3.17812	7.78573e-07	1.18067e-05	51.4095	51.1703	7.04514	4.66295
Zm00001d040561	-3.17158	6.00724e-05	0.000616181	29.875	29.3238	3.26454	3.66274
Zm00001d024518	-3.16746	4.85162e-15	1.92231e-13	117.377	127.104	12.4557	17.2617
Zm00001d032460	-3.16303	0.000541521	0.00434957	18.8672	22.8796	2.04885	2.70702
Zm00001d016567	-3.15678	1.32247e-103	1.43224e-100	653.294	685.109	78.5502	81.0615
Zm00001d033248	-3.1551	0.00598096	0.0322258	11.987	13.3996	1.37591	1.67536
Zm00001d034621	-3.1551	0.00598096	0.0322258	11.8336	13.491	1.03145	1.52641
Zm00001d052247	-3.15091	0.000163507	0.00151133	24.2084	26.373	3.42652	2.96874
Zm00001d009964	-3.14361	0.00676111	0.0353969	11.3602	13.7713	1.85406	1.14522
Zm00001d031184	-3.13222	0.00201501	0.0132058	13.5915	18.8114	2.1746	1.74036
Zm00001d038860	-3.12917	0.000314139	0.00270906	24.5407	23.5311	2.10663	3.55977
Zm00001d027439	-3.0985	0.00323757	0.0196969	14.668	17.1299	1.29317	2.51186
Zm00001d021567	-3.09775	0.00732914	0.0375886	12.1021	11.5835	1.22436	2.18607
Zm00001d041672	-3.09354	0.00203426	0.0133252	16.1012	15.8275	1.7303	2.38341
Zm00001d001879	-3.09123	0.00205063	0.0133718	15.2462	16.9845	1.82747	2.06578
Zm00001d032923	-3.09123	0.00205063	0.0133718	15.478	17.2443	2.05141	1.92366
Zm00001d048816	-3.06832	1.76437e-84	9.96947e-82	14152.4	12924.4	1791.95	1651.69
Zm00001d053593	-3.06469	0.000122756	0.00117046	27.4732	27.8674	3.86364	3.44324
Zm00001d027719	-3.06235	0.000277157	0.00243209	23.3763	24.4802	3.47049	2.94046
Zm00001d026669	-3.04654	0.00245825	0.0156375	15.4441	16.3541	1.85162	1.93561
Zm00001d031562	-3.04158	0.0103454	0.0493932	13.4682	10.2943	1.29216	1.7502
Zm00001d033386	-3.03805	0.00920189	0.0450849	11.6262	11.1717	1.47381	1.97872
Zm00001d011331	-3.032	3.35921e-05	0.000360796	36.2457	33.1381	5.33922	3.58042
Zm00001d016075	-3.03169	0.00963202	0.0468655	9.83835	12.6208	1.49412	1.52132
Zm00001d017099	-3.02931	0.00969538	0.0471032	12.3281	11.3414	1.77185	0.884888
Zm00001d040697	-3.02776	6.16163e-13	2.0324e-11	100.311	121.833	13.3105	16.2816
Zm00001d035505	-3.02362	5.53236e-05	0.00057153	29.7219	30.5349	3.52263	4.44803
Zm00001d042184	-3.02031	0.00104319	0.0076079	18.242	20.3617	2.37937	2.92134
Zm00001d038626	-3.01184	9.38134e-07	1.39977e-05	233.858	130.454	16.0982	33.055
Zm00001d021300	-3.01183	1.41395e-17	6.85662e-16	129.549	149.551	17.4325	20.0447
Zm00001d043954	-3.00041	0.00301759	0.0186125	14.7112	14.5682	2.32793	2.15992
Zm00001d039271	-2.99796	0.00305169	0.0187552	14.3437	15.5912	1.92484	1.86677
Zm00001d008622	-2.99546	0.00338887	0.020413	13.3962	17.2477	2.48208	2.0601
Zm00001d029582	-2.9809	0.000118246	0.00113078	29.7291	29.2126	3.28133	4.52869
Zm00001d039524	-2.97918	0.00141175	0.00977992	19.3781	17.6068	2.55561	1.91835
Zm00001d020808	-2.9742	7.84131e-05	0.000781806	28.1558	30.9144	4.47685	4.30028
Zm00001d016723	-2.96584	7.70582e-10	1.77877e-08	79.0097	82.4742	10.1821	12.1696
Zm00001d040613	-2.95796	3.29585e-09	7.05649e-08	77.3205	76.1141	11.1542	9.5781
Zm00001d009160	-2.95275	0.00379772	0.0223833	15.0052	13.7862	2.07644	2.01544
Zm00001d047694	-2.95275	0.00379772	0.0223833	14.9185	14.2156	1.51801	1.60891
Zm00001d012838	-2.95023	0.00366589	0.0217245	14.179	14.8401	2.1114	2.28311
Zm00001d052019	-2.94769	0.003897	0.0228338	13.0836	15.754	1.59281	1.63871
Zm00001d015777	-2.94649	0.00166487	0.0112795	18.9143	16.8966	2.37818	2.59336
Zm00001d017837	-2.94225	0.00152479	0.0104516	17.197	19.0882	1.77851	2.90469
Zm00001d046661	-2.94042	1.94383e-05	0.000219098	34.8349	36.758	5.35011	4.5853
Zm00001d030855	-2.91145	1.03015e-89	6.37517e-87	7491.87	7804.06	1152.94	1010.34
Zm00001d001803	-2.9048	0.00190686	0.0126308	18.3911	16.8974	2.21038	3.21319
Zm00001d009401	-2.90263	0.00182469	0.0121828	16.5007	17.6408	2.47702	3.1612
Zm00001d044713	-2.90263	0.00182469	0.0121828	16.9273	17.8583	2.39528	3.13981
Zm00001d012562	-2.90106	0.00234001	0.0149659	19.1409	15.7568	3.09558	2.43337
Zm00001d015406	-2.90085	0.000696812	0.00539034	21.0678	20.9021	3.23445	2.90543
Zm00001d048558	-2.90085	0.000696812	0.00539034	21.0917	21.2188	3.21518	2.51866
Zm00001d022450	-2.90078	0.00126759	0.00895025	18.1846	24.1827	2.23669	3.67188
Zm00001d014642	-2.89825	0.00458192	0.0259915	13.4569	15.0759	2.02992	1.8892
Zm00001d037637	-2.8969	0.00196702	0.0129325	16.965	17.8337	2.94438	2.1172
Zm00001d051478	-2.89085	3.79767e-41	5.94633e-39	312.873	332.962	39.0123	54.386
Zm00001d020267	-2.86992	0.00020816	0.00187604	23.8382	31.3159	3.7865	4.07688
Zm00001d028296	-2.84703	0.00551572	0.0302329	13.3095	13.6848	1.95448	2.27765
Zm00001d045036	-2.84703	0.00551572	0.0302329	12.8818	14.3057	1.83742	1.67603
Zm00001d039660	-2.84697	0.00018281	0.00167074	25.624	27.686	4.11	3.91299
Zm00001d037601	-2.84432	0.00588003	0.0317874	12.1291	14.767	2.17952	1.76789
Zm00001d043422	-2.84432	0.00588003	0.0317874	11.9049	14.8444	1.97691	1.74036
Zm00001d018103	-2.83045	0.00101084	0.00740104	19.9238	20.324	3.05148	3.18277
Zm00001d040292	-2.81189	2.33498e-06	3.22823e-05	46.3055	52.629	7.70781	7.0153
Zm00001d040290	-2.81025	0.000531821	0.00428224	22.3466	23.7173	2.67775	3.65419
Zm00001d003379	-2.80731	3.22965e-11	8.85498e-10	130.083	181.022	28.2795	19.049
Zm00001d015956	-2.80711	0.00352281	0.0210731	14.1282	19.0955	3.23886	2.09762
Zm00001d029923	-2.80248	2.04048e-11	5.78996e-10	97.8182	97.8338	14.3191	15.5536
Zm00001d000339	-2.80218	2.50031e-05	0.000277253	48.4939	43.1094	5.37878	8.62553
Zm00001d028994	-2.79672	0.0073477	0.0376689	13.6589	12.0855	2.02229	2.41026
Zm00001d002677	-2.79487	0.00126611	0.00894747	20.2067	19.0821	2.94834	3.10385
Zm00001d044548	-2.79391	0.00680376	0.035525	13.4875	13.0383	2.38743	1.94652
Zm00001d036091	-2.79391	0.00026605	0.00234253	25.8939	26.3889	3.77409	3.87983
Zm00001d026397	-2.79114	0.0069268	0.036066	11.9664	14.4289	2.3996	1.84832
Zm00001d052566	-2.79114	0.0069268	0.036066	12.4201	14.2388	2.15125	2.26558
Zm00001d038904	-2.79106	0.00125897	0.00892613	17.8139	20.7844	3.2998	3.26242
Zm00001d033483	-2.78175	2.04171e-33	2.15724e-31	244.74	283.61	36.9607	44.9411
Zm00001d033924	-2.77967	0.000166409	0.00153379	28.9572	29.4079	4.62388	3.54042
Zm00001d052561	-2.77688	0.00360705	0.0214541	16.996	15.489	2.37634	2.86239
Zm00001d029066	-2.77218	0.00334076	0.0201937	14.504	17.1026	2.45713	2.65951
Zm00001d001766	-2.76628	0.00263764	0.0166079	21.1909	16.5229	1.63736	4.16328
Zm00001d042954	-2.76275	3.83867e-13	1.29242e-11	135.053	118.575	19.7193	19.5424
Zm00001d047563	-2.74777	0.000773356	0.00587064	21.8849	21.5061	2.6968	3.60153
Zm00001d024302	-2.74256	1.01214e-24	7.34847e-23	839.522	948.357	170.254	112.907
Zm00001d048796	-2.74153	0.000506273	0.00409429	25.1149	24.766	3.30997	4.87681
Zm00001d007301	-2.73876	0.00860092	0.0428431	12.8113	12.3559	2.10368	2.44776
Zm00001d028811	-2.73589	0.00835717	0.0419686	12.095	12.6954	2.07538	2.25835
Zm00001d034145	-2.73298	0.00894411	0.0441464	11.2664	13.7086	1.96815	2.49731
Zm00001d046136	-2.72387	0.00446307	0.0254172	16.4541	14.8233	2.97112	2.46948
Zm00001d022327	-2.72283	0.00491527	0.0276292	12.6493	17.5543	2.46547	2.66891
Zm00001d038460	-2.71988	6.93439e-05	0.000699684	33.6606	33.8447	6.2119	5.19216
Zm00001d051832	-2.71696	0.00176937	0.0118713	18.0266	18.9771	2.56126	2.93565
Zm00001d026029	-2.70854	0.00130886	0.00918461	17.6401	24.6483	2.87052	3.51397
Zm00001d039412	-2.70603	0.000240885	0.0021442	27.1379	28.3735	3.69028	4.70647
Zm00001d033966	-2.70233	0.000270063	0.00237465	26.6466	27.5614	4.62242	4.23829
Zm00001d049243	-2.70227	2.29472e-140	4.2603e-137	20503.1	20286.8	3409.18	3273.45
Zm00001d025551	-2.69532	9.92735e-11	2.58032e-09	95.5621	97.768	14.0844	17.87
Zm00001d025913	-2.69467	3.17128e-20	1.80763e-18	154.524	172.51	25.9577	28.0212
Zm00001d013546	-2.68788	0.000747066	0.00571783	29.1397	24.982	3.29463	5.93578
Zm00001d014463	-2.68627	3.20126e-05	0.000347275	48.9464	40.6427	6.43716	9.16674
Zm00001d001771	-2.68141	0.00493635	0.0277118	14.5429	14.7876	2.48414	3.32866
Zm00001d031833	-2.68139	1.27575e-05	0.000151136	44.4181	45.8173	6.31331	9.34333
Zm00001d002801	-2.67841	0.00217106	0.014053	17.9747	17.6566	3.00263	2.73286
Zm00001d048314	-2.67841	0.010335	0.04938	12.3753	12.205	1.65296	1.87689
Zm00001d021389	-2.67658	0.00554398	0.0303444	13.0818	16.9355	2.27354	3.11259
Zm00001d031741	-2.65307	0.000578577	0.00459608	29.2775	24.3509	4.5632	4.09446
Zm00001d027389	-2.65299	2.07387e-05	0.000232746	76.6766	80.9889	8.17428	18.9664
Zm00001d030934	-2.65221	4.84941e-06	6.24608e-05	65.6939	56.6601	8.19956	13.2289
Zm00001d053671	-2.65205	1.88339e-06	2.65185e-05	50.5104	55.295	8.33434	10.4608
Zm00001d018081	-2.64731	2.17253e-07	3.62442e-06	64.8956	64.4825	10.2343	11.8845
Zm00001d010171	-2.64487	9.2243e-07	1.3795e-05	60.1553	56.6186	9.26676	10.6852
Zm00001d034497	-2.64043	0.00144273	0.00996331	19.6108	20.7293	3.65802	3.06251
Zm00001d040508	-2.63413	6.83481e-05	0.000692324	53.2863	99.0747	9.8903	16.5
Zm00001d027856	-2.63381	0.00621986	0.0332572	14.6733	14.3192	1.93497	2.53868
Zm00001d043195	-2.63126	0.00600464	0.03234	14.3799	14.7809	2.34097	2.83987
Zm00001d030138	-2.62872	0.000152702	0.00142055	29.4534	35.1229	5.504	4.788
Zm00001d011236	-2.62108	2.11348e-18	1.07292e-16	159.561	156.827	26.9561	28.0212
Zm00001d045516	-2.617	0.000774741	0.00587429	23.1506	23.1998	4.25127	4.03216
Zm00001d010602	-2.61538	0.000764561	0.00581747	22.1928	23.6025	3.61437	4.44637
Zm00001d044060	-2.61375	0.000823413	0.00618452	21.3714	24.6194	3.7408	3.77226
Zm00001d012336	-2.61255	3.54594e-06	4.74105e-05	52.3302	50.7749	8.40128	10.2796
Zm00001d048317	-2.6041	1.26417e-10	3.24688e-09	114.72	101.126	17.5604	20.0401
Zm00001d025872	-2.60257	1.40819e-10	3.56741e-09	96.9886	102.054	15.3917	20.3036
Zm00001d024754	-2.59832	1.04943e-08	2.13433e-07	73.9498	91.0432	13.8274	14.7753
Zm00001d040555	-2.59593	0.0032105	0.0195794	16.6687	17.3267	2.54933	2.97085
Zm00001d010920	-2.59246	4.59054e-11	1.23262e-09	95.2232	102.594	17.2956	18.4394
Zm00001d034027	-2.58744	4.72543e-13	1.57466e-11	124.744	128.91	25.1109	19.666
Zm00001d042263	-2.58464	1.10132e-12	3.51663e-11	108.204	117.447	19.3035	21.0049
Zm00001d037684	-2.58442	3.88141e-11	1.05089e-09	162.034	191.028	22.4793	40.5192
Zm00001d029047	-2.58262	5.43981e-05	0.000562417	35.3879	38.2233	6.28092	7.32506
Zm00001d039615	-2.58192	0.00740179	0.0378864	13.6234	14.3968	1.7577	3.415
Zm00001d047860	-2.57679	0.00835755	0.0419686	11.8706	15.6769	1.8968	2.85944
Zm00001d048356	-2.57679	0.00835755	0.0419686	12.3467	15.8468	2.47702	2.82491
Zm00001d007274	-2.57659	0.0038715	0.0227356	18.4558	20.5812	2.39616	4.92904
Zm00001d043757	-2.57601	1.26605e-09	2.83683e-08	86.7596	114.746	18.3056	17.7133
Zm00001d016687	-2.57283	0.00192502	0.0127316	19.1842	20.1818	2.51886	4.02998
Zm00001d036648	-2.57192	0.00250228	0.0158555	20.7671	18.0295	3.57786	3.17725
Zm00001d024242	-2.56908	0.00228892	0.0146711	17.2472	21.6138	3.1654	3.80943
Zm00001d043998	-2.56423	0.00248286	0.0157555	16.7984	21.6668	3.50225	2.64929
Zm00001d002520	-2.56271	7.8169e-06	9.68431e-05	46.8159	53.0328	9.91628	7.76759
Zm00001d034598	-2.5608	0.000253181	0.00223985	60.4236	54.5067	6.43173	15.417
Zm00001d051459	-2.55865	4.29141e-07	6.80528e-06	60.7146	71.7377	13.2229	11.155
Zm00001d024306	-2.55217	0.000347361	0.00295826	26.649	27.5482	4.64897	5.37272
Zm00001d000522	-2.54161	0.00147377	0.010151	28.2127	21.475	4.87265	4.00225
Zm00001d049913	-2.53832	0.00258122	0.0163159	19.5444	17.9112	3.03994	3.87328
Zm00001d024379	-2.5375	6.99375e-15	2.67326e-13	130.215	141.565	22.4624	27.5958
Zm00001d011604	-2.52814	0.00904245	0.0445304	12.7693	13.919	2.148	3.32565
Zm00001d043183	-2.52595	0.000126349	0.00120119	37.3584	32.875	6.06754	6.69929
Zm00001d008040	-2.52229	0.00159493	0.0108693	22.5316	20.1593	4.31715	4.23433
Zm00001d039776	-2.51912	0.0102254	0.0490367	11.5027	15.3239	2.65986	2.15122
Zm00001d018305	-2.50958	0.0069435	0.0361095	14.3768	18.0575	2.30926	4.25544
Zm00001d028653	-2.50906	0.000112444	0.00108488	31.9169	43.2791	6.72663	7.20125
Zm00001d052399	-2.5062	0.00481728	0.0271261	14.6065	16.8383	3.36972	3.32396
Zm00001d007027	-2.50014	0.000114301	0.00110033	32.3303	37.4695	6.15637	7.42311
Zm00001d017840	-2.49956	8.45699e-12	2.45328e-10	105.641	121.676	18.8926	23.6438
Zm00001d009108	-2.49685	0.00281977	0.0175675	18.3363	19.1354	2.98151	3.77698
Zm00001d034368	-2.49045	1.10363e-05	0.000131827	43.9703	51.3029	8.71162	9.39501
Zm00001d010371	-2.48772	3.55621e-48	6.89799e-46	507.313	590.359	111.601	95.8757
Zm00001d033364	-2.48573	0.00161194	0.0109565	20.6236	20.6441	4.05656	3.86175
Zm00001d032070	-2.48429	5.21511e-42	8.47195e-40	326.576	377.156	66.891	67.4409
Zm00001d028125	-2.48398	0.00160013	0.0108933	20.4362	22.0213	4.21442	3.81901
Zm00001d023664	-2.4819	1.4118e-10	3.5696e-09	99.4487	100.318	18.7718	19.2903
Zm00001d039000	-2.47785	0.000141874	0.00132915	32.8547	35.3912	6.6387	6.49211
Zm00001d000227	-2.46702	1.71538e-07	2.8952e-06	69.4769	75.7706	11.6583	15.5679
Zm00001d033846	-2.46148	3.82183e-07	6.12436e-06	84.6979	111.124	14.3265	24.4985
Zm00001d012423	-2.46142	4.89002e-13	1.62534e-11	114.815	133.073	22.2007	25.9646
Zm00001d022177	-2.45556	0.00280906	0.0175259	23.3118	18.2172	4.0842	4.19315
Zm00001d010954	-2.45265	0.00250199	0.0158555	19.1952	21.8746	3.10725	4.91626
Zm00001d031740	-2.45154	0.00373034	0.0220361	16.9957	19.179	3.62302	2.90421
Zm00001d002105	-2.45016	0.00219997	0.014196	20.5078	24.8282	3.25096	6.11514
Zm00001d044528	-2.44868	2.38636e-05	0.000265523	42.1263	45.1679	8.27649	8.80214
Zm00001d012228	-2.44734	0.00118685	0.00850294	21.9094	24.2377	4.08862	5.40177
Zm00001d043674	-2.4413	4.57364e-09	9.58694e-08	90.8609	86.704	17.2393	18.0379
Zm00001d015091	-2.42247	2.27108e-38	3.20815e-36	301.358	317.277	57.3256	65.997
Zm00001d028452	-2.4179	0.00291162	0.0180446	19.1493	21.4395	3.25898	4.63253
Zm00001d032423	-2.41609	1.07812e-05	0.000129136	50.5506	48.9368	10.3061	10.4434
Zm00001d013168	-2.41532	0.00716219	0.0368779	14.5375	15.4297	3.4416	3.4353
Zm00001d027901	-2.41532	0.00716219	0.0368779	14.6127	15.3062	2.66743	2.80089
Zm00001d012968	-2.41218	0.000702379	0.00542372	24.493	30.5966	4.99124	6.0865
Zm00001d010650	-2.41056	3.9548e-09	8.3436e-08	93.5834	100.245	16.0001	23.113
Zm00001d045370	-2.40744	2.22137e-13	7.65755e-12	141.638	131.012	26.2073	28.5265
Zm00001d048810	-2.40376	8.64547e-32	8.26151e-30	613.887	518.833	114.38	115.037
Zm00001d034680	-2.40164	0.000651721	0.00509684	35.1523	29.4311	4.99925	8.05169
Zm00001d014349	-2.3894	0.00289228	0.0179418	21.9656	22.4998	3.37426	6.00366
Zm00001d027727	-2.38739	7.31122e-06	9.10993e-05	50.3798	52.7613	9.58547	10.7803
Zm00001d008624	-2.38657	0.00189479	0.0125572	23.4049	21.398	3.99753	5.08631
Zm00001d011734	-2.38433	0.00354617	0.0211673	19.1179	24.6085	3.41617	6.13937
Zm00001d000345	-2.38044	0.00648422	0.0343249	19.4505	15.0024	3.37778	3.70704
Zm00001d048073	-2.37924	0.0018662	0.0124057	21.4227	23.4151	4.80682	4.08712
Zm00001d029768	-2.37599	0.00290885	0.018036	18.4978	21.4901	4.12826	3.62453
Zm00001d038453	-2.37531	3.65459e-06	4.8663e-05	56.4597	60.6375	12.7269	11.4469
Zm00001d042331	-2.37376	0.00510462	0.0284475	15.6419	17.7241	2.9732	3.62439
Zm00001d020926	-2.37095	0.000612605	0.00483683	30.2047	28.0879	5.22863	6.61071
Zm00001d043104	-2.37053	0.000403256	0.00336374	33.2242	30.2989	7.01929	6.11503
Zm00001d003962	-2.36806	1.68418e-18	8.68555e-17	168.156	186.243	38.534	33.6109
Zm00001d045191	-2.36763	0.00902462	0.0444594	14.8239	14.4218	3.10071	2.91371
Zm00001d043113	-2.36518	0.00873003	0.0433201	13.8507	15.1858	3.30402	3.42706
Zm00001d039011	-2.36346	0.000665659	0.00518329	29.613	32.7745	8.34831	4.84619
Zm00001d016864	-2.3596	1.31983e-36	1.61816e-34	738.813	891.137	141.974	197.35
Zm00001d022353	-2.35488	0.00119528	0.00855391	23.2877	25.067	4.91724	4.56478
Zm00001d039401	-2.35333	0.0012797	0.00901899	22.1225	26.4496	5.28105	4.84725
Zm00001d043097	-2.35255	0.00214531	0.0139263	22.2497	21.3771	4.01692	4.7247
Zm00001d048801	-2.35104	0.00604371	0.0324965	27.2244	25.804	7.56984	3.44308
Zm00001d006796	-2.35002	3.1209e-05	0.000340548	43.3142	47.5783	10.2281	8.80012
Zm00001d049166	-2.34095	1.85763e-18	9.50462e-17	378.833	314.84	62.2473	85.0157
Zm00001d018389	-2.33173	0.00612504	0.0328587	16.2346	16.8925	3.20494	4.1776
Zm00001d011435	-2.32957	0.00645201	0.0342132	14.9801	17.9526	3.30843	4.29802
Zm00001d007831	-2.32737	0.00176301	0.0118409	21.6208	25.2552	4.29753	6.12695
Zm00001d013009	-2.32737	0.000141956	0.00132915	49.7453	38.6502	8.74715	10.1752
Zm00001d029333	-2.32637	1.51676e-08	3.00485e-07	108.066	104.249	26.1233	18.6195
Zm00001d001979	-2.32451	0.000401278	0.00335155	29.756	31.296	5.74824	7.48275
Zm00001d042730	-2.31808	1.73339e-20	1.01019e-18	222.899	219.849	39.8702	55.0267
Zm00001d042627	-2.31425	0.00266525	0.0167687	18.7006	23.401	3.57013	5.28228
Zm00001d046599	-2.31319	0.000667203	0.0051922	52.6275	58.0515	7.33886	16.8459
Zm00001d053453	-2.30439	0.00520986	0.0289348	16.7805	20.4074	3.26164	4.56104
Zm00001d022569	-2.304	3.25663e-05	0.000351814	51.4113	46.1987	9.87381	11.0145
Zm00001d020888	-2.3038	0.00426256	0.0244791	19.0398	17.9682	4.00918	4.45169
Zm00001d013993	-2.30126	9.01463e-05	0.00088686	47.6558	43.7316	7.54043	11.5876
Zm00001d036441	-2.30123	0.000241392	0.00214578	37.6218	35.5937	9.02326	6.87128
Zm00001d042057	-2.30012	2.71597e-06	3.70376e-05	57.6235	62.3	11.8248	14.1082
Zm00001d039005	-2.29801	6.63799e-05	0.000673963	41.111	41.9832	8.81171	8.95214
Zm00001d018567	-2.295	0.00173272	0.0116736	23.212	22.7706	4.76075	5.31299
Zm00001d050697	-2.29487	0.0010577	0.00770077	30.4067	30.4333	8.28776	5.37724
Zm00001d048807	-2.28909	0.000755503	0.00576543	26.5476	27.8206	5.62384	5.73058
Zm00001d042950	-2.28845	0.00751357	0.0383679	15.5746	16.1632	2.92889	3.94814
Zm00001d019045	-2.28807	6.48136e-14	2.30772e-12	167.066	156.876	30.1177	41.143
Zm00001d023468	-2.28262	1.66519e-06	2.3729e-05	66.6618	65.236	12.8735	16.11
Zm00001d038449	-2.2692	0.00033742	0.00288494	31.3714	36.7452	7.67639	6.9307
Zm00001d033530	-2.2669	0.00194827	0.0128396	36.7689	26.4925	8.16036	6.09986
Zm00001d028647	-2.26672	1.98267e-08	3.86309e-07	98.1912	101.422	25.4745	19.0973
Zm00001d042114	-2.2569	1.58352e-23	1.08313e-21	214.784	242.034	44.8255	56.7833
Zm00001d029062	-2.25661	2.89409e-20	1.66423e-18	207.86	209.421	49.8437	43.4851
Zm00001d042572	-2.25557	0.000292885	0.00255458	50.8116	37.7016	8.85995	11.0881
Zm00001d017529	-2.24957	0.000545941	0.00438237	43.9226	40.5673	11.7757	7.36085
Zm00001d018447	-2.24303	0.000569846	0.00454618	31.1628	31.4889	6.47082	7.53506
Zm00001d048808	-2.24201	7.5636e-84	3.93186e-81	865.4	868.828	196.8	193.719
Zm00001d019317	-2.23742	0.00126553	0.00894747	25.0045	27.5794	5.25889	7.11409
Zm00001d032102	-2.23653	0.000171531	0.0015743	37.2194	47.3306	7.64141	10.5605
Zm00001d046930	-2.23525	0.000687677	0.00532794	27.1893	35.1034	6.91778	7.38045
Zm00001d028208	-2.23086	0.00247979	0.0157498	21.827	21.8864	4.97823	4.7324
Zm00001d014733	-2.22829	2.05268e-34	2.29971e-32	372.435	368.948	73.6925	94.984
Zm00001d037124	-2.22058	0.00181045	0.0121197	24.4217	24.1894	5.4449	5.79647
Zm00001d017877	-2.21956	0.0062782	0.0335078	15.6722	19.3092	4.00014	4.44422
Zm00001d053650	-2.21956	0.0062782	0.0335078	16.0196	19.1962	3.89107	3.51696
Zm00001d037632	-2.20957	0.000235554	0.00210107	77.5968	68.1568	11.0029	22.8628
Zm00001d006725	-2.2089	7.92811e-06	9.81273e-05	55.4515	62.1476	12.0731	15.2926
Zm00001d013003	-2.20818	0.000180144	0.0016487	35.7762	41.7719	8.10509	10.4397
Zm00001d010575	-2.20125	3.5733e-05	0.000381896	49.032	67.6039	13.8455	13.3711
Zm00001d013956	-2.20013	1.08468e-09	2.44169e-08	159.551	168.618	45.8471	29.9917
Zm00001d002451	-2.19603	2.65269e-19	1.43047e-17	178.864	186.087	39.726	45.1824
Zm00001d013509	-2.18923	8.88283e-06	0.000108396	68.9512	63.1304	13.2803	17.6419
Zm00001d019895	-2.17917	0.000372354	0.00313211	37.8423	34.2862	8.13873	9.16427
Zm00001d050100	-2.1791	1.40448e-27	1.14797e-25	247.4	258.379	55.3099	64.1163
Zm00001d024303	-2.17746	6.39681e-10	1.48984e-08	497.587	505.604	148.889	86.4781
Zm00001d039997	-2.17607	0.00789537	0.0400657	17.729	19.7962	2.79544	6.17416
Zm00001d032400	-2.17532	0.00564158	0.0307692	19.8774	18.1229	4.08288	5.36731
Zm00001d019070	-2.17373	0.00111781	0.00807508	25.8682	28.7576	6.16596	6.79236
Zm00001d032663	-2.17275	4.46295e-07	7.05602e-06	73.982	77.9394	15.5411	19.9505
Zm00001d038029	-2.16785	0.00159815	0.0108855	24.3898	30.6489	7.28697	5.89517
Zm00001d039790	-2.1669	0.000722948	0.00555015	32.5616	30.4333	6.867	8.49039
Zm00001d003601	-2.16547	0.00388611	0.0227977	22.1674	20.1795	5.08059	5.33047
Zm00001d007068	-2.16547	0.00388611	0.0227977	21.9715	20.1831	5.00771	5.20204
Zm00001d033591	-2.16372	0.000115214	0.00110667	42.2598	42.0935	9.58046	10.007
Zm00001d022248	-2.16005	0.000134743	0.00126801	40.3761	47.7809	9.07693	11.8129
Zm00001d035637	-2.15402	1.66335e-06	2.37287e-05	256.375	285.834	40.1768	90.7957
Zm00001d011468	-2.15209	0.000237105	0.00211345	38.5461	40.3019	7.71807	10.7919
Zm00001d031569	-2.15076	0.00179178	0.0120093	23.7058	25.5014	5.9519	5.62284
Zm00001d004138	-2.14656	0.00126147	0.00893412	31.0314	26.6199	7.12348	6.56363
Zm00001d031332	-2.14591	0.000248216	0.00219743	34.6501	44.3424	9.41752	9.61329
Zm00001d050125	-2.13391	0.00618041	0.033081	18.0225	18.6423	4.33743	4.78034
zma-MIR167g	-2.13367	0.000999864	0.00732895	50.9528	35.0634	11.157	9.94066
Zm00001d002607	-2.13161	5.22073e-07	8.12558e-06	92.9309	87.234	18.4789	26.2894
Zm00001d001785	-2.13012	0.00508233	0.0283354	18.8854	22.4755	4.21307	5.7868
Zm00001d040670	-2.12984	0.0066435	0.0349126	17.8389	18.9801	5.39159	3.77236
Zm00001d014852	-2.12683	8.6897e-05	0.000860102	44.4826	45.7465	10.4841	11.6359
Zm00001d002069	-2.12445	5.11188e-05	0.000530199	70.7829	58.5204	13.4143	18.8126
Zm00001d010994	-2.12405	0.00730204	0.0374644	18.1461	26.9001	4.21595	7.29919
Zm00001d048818	-2.11636	9.35188e-59	2.38308e-56	551.303	609.275	146.017	138.753
Zm00001d042309	-2.11632	1.52087e-11	4.344e-10	116.919	131.066	28.3716	33.1168
Zm00001d051420	-2.10858	2.61111e-08	4.97566e-07	85.717	96.0482	20.6008	24.2249
Zm00001d037573	-2.10856	0.000117723	0.00112826	40.6095	48.0273	10.2452	11.6218
Zm00001d043193	-2.10466	2.14658e-07	3.58573e-06	101.996	87.1472	22.5311	23.8443
Zm00001d046055	-2.10283	9.18256e-28	7.64978e-26	323.9	319.353	70.2199	90.3696
Zm00001d005978	-2.09994	0.00260402	0.0164441	51.5516	72.0078	9.10011	22.0266
Zm00001d049189	-2.09761	0.00166076	0.0112588	29.1595	26.9087	6.13167	8.33528
Zm00001d002160	-2.09562	0.00301581	0.0186104	24.5328	30.5391	5.1494	8.83614
Zm00001d013786	-2.0944	0.000118202	0.00113078	42.8188	45.0837	10.4205	12.416
Zm00001d047203	-2.09332	0.00512189	0.0285315	19.956	20.2723	4.89502	5.25239
Zm00001d013627	-2.09175	0.00389234	0.0228168	20.3772	24.4175	5.27911	6.21227
Zm00001d028968	-2.08112	0.00101307	0.00740905	37.7136	40.7796	6.83773	12.7595
Zm00001d040029	-2.08022	5.07323e-07	7.90547e-06	440.56	442.664	145.574	75.4407
Zm00001d020977	-2.07837	9.63617e-08	1.69921e-06	86.4706	87.6415	19.7917	23.8031
Zm00001d017956	-2.07522	4.99322e-12	1.49521e-10	138.919	137.149	31.0079	38.624
Zm00001d031732	-2.07509	0.000455858	0.00375195	34.5059	40.1963	7.95011	10.9972
Zm00001d012675	-2.07194	1.70149e-40	2.57124e-38	359.594	385.028	89.0665	100.447
Zm00001d043911	-2.06935	0.00188246	0.012501	28.6037	26.1388	7.2587	7.25319
Zm00001d017379	-2.06508	0.00395343	0.0230916	22.2587	29.0826	5.36334	7.73199
Zm00001d039145	-2.06466	0.00221577	0.0142696	24.4741	26.7169	6.08427	7.38783
Zm00001d051803	-2.06327	2.64388e-15	1.09426e-13	165.995	162.845	41.5105	41.9175
Zm00001d006612	-2.05999	0.000118432	0.00113172	42.3713	47.888	10.8239	11.5121
Zm00001d011650	-2.05771	0.00634099	0.0337459	20.4517	19.1732	4.67167	5.25059
Zm00001d006213	-2.05162	6.76125e-31	6.18797e-29	465.359	497.192	104.427	144.174
Zm00001d012439	-2.04893	4.06953e-07	6.48928e-06	78.7093	80.4808	19.7193	20.571
Zm00001d052340	-2.03571	0.000347761	0.00295972	36.3859	41.2671	9.73985	10.0522
Zm00001d013325	-2.03252	0.000500457	0.00405482	34.8871	38.3702	9.65601	9.43762
Zm00001d052060	-2.03191	0.00363783	0.0215878	23.3186	23.2816	6.24658	6.11254
Zm00001d035044	-2.03034	0.00359688	0.021423	21.6346	24.3927	6.37064	6.20254
Zm00001d015842	-2.02385	2.69447e-06	3.68216e-05	68.0309	73.4044	17.4568	19.7013
Zm00001d019547	-2.01742	0.00314024	0.0191869	28.8212	24.4465	6.85943	7.02321
Zm00001d005461	-2.01742	0.00173403	0.0116764	26.297	31.47	7.10496	7.7334
Zm00001d048112	-2.0167	0.00581425	0.0315236	26.5076	22.358	5.33822	8.03111
Zm00001d052376	-2.01318	0.00217132	0.014053	25.7464	26.7536	6.63337	6.98081
Zm00001d029422	-2.0118	0.00221418	0.0142696	25.335	27.5624	7.27956	7.1018
Zm00001d024339	-2.00864	6.87973e-05	0.00069579	47.4183	54.5023	12.6468	13.9612
Zm00001d032536	-2.00843	3.11324e-05	0.000339997	56.581	56.4052	13.649	16.1071
Zm00001d031222	-2.00705	2.65806e-05	0.000292996	54.588	58.0664	14.4415	15.6188
Zm00001d027682	-2.00019	0.00137308	0.00955277	29.8565	29.9011	7.93968	7.57096
Zm00001d037937	-1.99247	0.000295847	0.00257179	40.4366	42.404	9.68415	11.8311
Zm00001d043514	-1.99055	0.00636591	0.0338646	19.0904	21.5466	4.58847	6.34126
Zm00001d031925	-1.99002	0.000898962	0.00667214	33.5258	32.6334	8.87558	9.05019
Zm00001d028024	-1.98698	0.00685833	0.0357811	18.863	22.3141	6.2496	4.85831
Zm00001d041375	-1.98635	0.00150103	0.0103239	30.6144	32.0472	6.78015	10.4264
Zm00001d045812	-1.98272	0.00497143	0.0278366	24.1362	23.6049	5.4232	8.33985
Zm00001d045649	-1.98115	0.004911	0.0276172	23.2205	25.4961	5.37804	8.45423
Zm00001d018461	-1.97935	0.00367374	0.0217611	24.2658	23.6373	6.26986	6.8767
Zm00001d052231	-1.97794	0.0091374	0.0448451	17.1335	19.6836	4.56213	5.01503
Zm00001d026015	-1.97616	0.000859424	0.00641532	90.3221	55.8	17.2019	22.6281
Zm00001d012652	-1.97595	0.0102823	0.0492004	15.8155	20.6308	4.70476	5.19525
Zm00001d052660	-1.97595	0.0102823	0.0492004	15.6792	20.5431	4.60091	4.55403
Zm00001d033574	-1.97428	0.00344083	0.020645	28.7743	25.7541	6.45261	8.99828
Zm00001d009902	-1.97299	8.04896e-08	1.43745e-06	91.8489	92.1924	25.1122	24.5304
Zm00001d012837	-1.97242	1.71574e-13	5.94606e-12	187.968	168.396	46.1248	51.0556
Zm00001d013801	-1.96946	0.00571648	0.0310713	21.2757	23.4049	5.49167	7.20805
Zm00001d048903	-1.96165	0.00127483	0.00898951	39.0241	40.5685	7.86027	14.3163
Zm00001d020872	-1.95996	0.00192261	0.0127221	36.8916	58.1008	10.2178	15.518
Zm00001d048649	-1.94872	0.000796836	0.00602075	35.2081	45.2108	11.9973	9.66167
Zm00001d005478	-1.94696	0.000574092	0.00457443	35.4903	40.5638	10.2347	11.103
Zm00001d028436	-1.94667	0.004397	0.0250849	21.7933	25.1419	6.13342	6.75981
Zm00001d006602	-1.9463	0.00122851	0.00875311	32.7726	32.0682	9.31847	9.31609
Zm00001d036319	-1.9423	0.0002459	0.0021784	42.6984	47.3023	11.2972	14.0256
Zm00001d039841	-1.94066	0.00789999	0.0400735	23.3186	20.3863	5.4471	7.41633
Zm00001d026632	-1.9393	3.17902e-38	4.44242e-36	361.617	386.35	99.8754	107.55
Zm00001d033714	-1.92104	0.00139038	0.00964587	30.2615	34.2246	8.70626	9.30218
Zm00001d049043	-1.92011	0.00879225	0.0435956	19.068	19.6564	5.46179	5.63551
Zm00001d043464	-1.91856	5.43299e-10	1.28144e-08	130.656	138.605	41.8923	34.397
Zm00001d026335	-1.91829	0.00911834	0.0448022	18.0356	20.525	4.75444	5.51008
Zm00001d043782	-1.91645	0.0101951	0.0489635	16.6297	21.6235	4.77577	5.8905
Zm00001d027362	-1.91639	0.00320101	0.0195307	26.6225	26.2424	6.80125	7.8767
Zm00001d026662	-1.91201	4.22551e-05	0.000443576	79.2647	78.5107	16.561	27.7317
Zm00001d040263	-1.91011	0.000129683	0.00122661	50.7055	50.6156	13.4512	16.3892
Zm00001d046718	-1.90475	7.38466e-05	0.000740517	52.0456	57.2804	16.4661	15.3863
Zm00001d048899	-1.9023	0.00804888	0.0406858	20.2132	21.7639	5.12661	6.79277
Zm00001d043128	-1.89693	0.00109494	0.00793557	39.9328	40.053	9.39052	13.7373
Zm00001d020584	-1.89475	0.00022691	0.00202954	53.3331	68.6769	13.8455	20.571
Zm00001d018377	-1.8934	0.00100466	0.00735998	37.6454	34.8598	9.72107	10.6531
Zm00001d044516	-1.89328	7.1429e-05	0.000719048	51.8075	55.7542	14.9783	16.4204
Zm00001d036570	-1.87746	3.98657e-15	1.59414e-13	193.012	181.736	53.048	56.3963
Zm00001d039821	-1.87467	1.69239e-09	3.73434e-08	124.913	122.189	32.3098	40.3586
Zm00001d027742	-1.86886	6.66439e-07	1.01895e-05	82.4723	100.291	27.1055	25.8754
Zm00001d037453	-1.8667	7.26834e-05	0.000729416	51.7125	61.0279	16.1429	16.5233
Zm00001d035680	-1.86338	2.5006e-24	1.76618e-22	1892.19	1834.82	600.65	489.018
Zm00001d030858	-1.8581	0.0048174	0.0271261	25.8595	25.1947	8.23857	7.23745
Zm00001d014019	-1.85805	0.00429517	0.0245903	24.4702	27.1109	7.32938	7.88624
Zm00001d040731	-1.85771	0.00132037	0.00924542	32.8675	34.8266	10.4586	9.6149
Zm00001d029974	-1.85725	0.00905657	0.044583	23.5977	19.8851	5.61319	6.56307
Zm00001d036250	-1.85634	0.00804818	0.0406858	27.0548	23.738	9.23493	6.22628
Zm00001d045194	-1.85468	0.00229045	0.0146711	30.6068	29.8687	9.32019	8.61415
Zm00001d020257	-1.85322	0.000258599	0.00228312	50.2607	48.3106	13.1287	15.5187
Zm00001d013309	-1.85218	0.00296286	0.0183272	30.8167	30.1591	9.94387	7.62028
Zm00001d040834	-1.85151	0.000124036	0.0011818	49.481	56.335	14.8689	15.5971
Zm00001d048307	-1.8447	0.000166822	0.00153652	131.105	142.664	26.3699	55.9157
Zm00001d013485	-1.8443	0.0067693	0.0354019	24.3202	23.0308	6.27398	7.81994
Zm00001d050917	-1.84127	0.00622101	0.0332572	23.7428	23.192	6.68248	7.36383
Zm00001d033917	-1.83429	6.23315e-06	7.90303e-05	72.5646	73.9984	20.7154	23.4426
Zm00001d010902	-1.82167	0.00127055	0.00896419	38.5866	37.3262	10.1504	12.5612
Zm00001d012618	-1.81832	0.00951923	0.0464384	21.8679	21.1904	6.6708	5.78308
Zm00001d015431	-1.80455	7.28904e-15	2.76983e-13	292.681	249.108	79.7193	85.9933
Zm00001d027480	-1.80418	0.00082566	0.00619531	37.3706	44.7886	11.5953	12.8308
Zm00001d049016	-1.80175	0.008205	0.0413463	21.9547	27.3315	6.06689	8.68715
Zm00001d011081	-1.79881	8.26445e-08	1.47332e-06	123.47	108.074	34.4335	37.1729
Zm00001d049479	-1.7951	0.00541041	0.029794	27.2147	25.2916	7.759	7.52495
Zm00001d029376	-1.79497	0.00524896	0.029127	24.8507	27.3187	6.72908	8.85829
Zm00001d036796	-1.79327	0.000413535	0.00343812	45.4783	46.4076	13.783	14.4322
Zm00001d024573	-1.78913	1.04065e-05	0.0001249	68.3722	77.7482	21.7402	23.1491
Zm00001d049239	-1.78665	3.31661e-13	1.1254e-11	152.171	164.638	45.703	51.6677
Zm00001d023694	-1.78589	1.89627e-05	0.000214668	73.4821	76.0517	24.5046	21.206
Zm00001d014658	-1.78291	0.00028489	0.00248819	47.3183	52.6005	13.5948	17.0213
Zm00001d027760	-1.7815	2.96476e-17	1.41654e-15	239.857	248.761	65.0213	86.6941
Zm00001d043929	-1.77854	0.001527	0.0104612	37.6773	38.7735	10.2646	13.5651
Zm00001d010855	-1.77616	4.14932e-37	5.39245e-35	428.083	490.759	133.65	152.482
Zm00001d049768	-1.7727	0.00911659	0.0448022	22.1334	26.0601	6.17025	8.84004
Zm00001d022081	-1.77157	0.00011805	0.00113056	53.5466	68.1837	18.9093	19.2024
Zm00001d039014	-1.77062	0.00148778	0.0102411	34.1538	42.9606	12.4436	12.3561
Zm00001d000300	-1.76587	3.35628e-05	0.00036078	64.6513	72.4297	18.8064	23.9471
Zm00001d023095	-1.74047	0.00633882	0.0337459	29.3726	33.9463	11.5784	8.34866
Zm00001d014608	-1.73566	0.0067725	0.0354044	24.2626	26.4362	7.87785	7.68227
Zm00001d038003	-1.73249	1.32477e-10	3.38913e-09	129.729	138.488	42.3611	43.9328
Zm00001d007042	-1.73087	0.00192611	0.0127323	37.7509	39.7047	14.1516	10.8156
Zm00001d006753	-1.72614	2.19816e-07	3.66247e-06	93.6592	107.719	32.7564	32.4559
Zm00001d021477	-1.72356	0.00614396	0.0329401	28.8171	29.5096	11.3281	8.22838
Zm00001d017274	-1.72266	0.00277266	0.0173155	31.0369	34.2223	9.82544	10.7573
Zm00001d013777	-1.72037	0.00335102	0.0202275	28.9824	35.9914	10.0079	11.4354
Zm00001d031128	-1.71998	6.93436e-11	1.82797e-09	136.574	147.078	42.3016	50.0141
Zm00001d028257	-1.71566	0.00135631	0.00946646	41.0888	38.7116	12.7442	13.149
Zm00001d021422	-1.71287	1.69839e-07	2.87399e-06	130.643	147.792	35.7548	54.7211
Zm00001d048852	-1.70827	7.65952e-25	5.6239e-23	10140.6	9769.59	3475.61	3013.11
Zm00001d014937	-1.70822	5.8683e-05	0.000603836	69.0298	68.6703	23.7564	20.8987
Zm00001d029238	-1.70692	0.0103102	0.0492798	22.3317	24.3906	8.16662	6.85014
Zm00001d025833	-1.69907	0.00142499	0.00986115	63.6734	74.4396	27.5079	17.1255
Zm00001d043613	-1.69752	0.00362594	0.0215369	30.0179	33.6813	10.8907	10.286
Zm00001d030086	-1.69197	0.000478291	0.00391585	46.5182	49.5552	16.4652	16.4486
Zm00001d020585	-1.69094	3.01775e-06	4.09808e-05	100.215	127.16	31.0474	43.7133
Zm00001d006777	-1.68389	0.00742144	0.0379571	30.4876	27.2939	7.90676	11.07
Zm00001d034112	-1.6826	0.00124935	0.00886278	48.1024	51.4893	12.6716	20.2048
Zm00001d052229	-1.68045	0.00479171	0.0270282	29.6575	29.8667	8.86394	11.0187
Zm00001d048851	-1.66944	4.46123e-35	5.17662e-33	19161	17736.1	6314.12	6065.59
Zm00001d037962	-1.66831	0.00117333	0.00843428	49.5021	44.8177	14.1605	18.2994
Zm00001d003247	-1.66522	6.25152e-05	0.000638716	64.4258	69.8263	22.8763	21.6596
Zm00001d028377	-1.66388	0.000158133	0.00147003	55.6933	62.8504	20.0901	20.0518
Zm00001d018440	-1.65595	0.00311252	0.0190531	32.3913	36.2481	10.9046	12.0935
Zm00001d052864	-1.65112	0.000349899	0.00297597	50.7118	54.755	17.2814	19.0472
Zm00001d048310	-1.64946	0.00902024	0.0444547	24.3602	26.2318	8.10227	8.63096
Zm00001d034760	-1.64734	2.74166e-15	1.12417e-13	497.827	608.416	156.239	220.755
Zm00001d009567	-1.64695	0.00323886	0.0196969	53.6133	50.5077	13.2058	23.0081
Zm00001d017085	-1.64366	0.00477508	0.0269812	34.5174	41.3985	10.2985	16.0058
Zm00001d002028	-1.6399	0.000367238	0.00309509	51.6181	59.2911	16.8424	21.4673
Zm00001d014773	-1.63961	0.0024737	0.0157204	36.1569	36.7353	12.0579	13.2619
Zm00001d016705	-1.6379	0.00589348	0.0318336	45.9018	56.6732	22.257	13.4985
Zm00001d025401	-1.63588	0.00449498	0.0255653	32.1843	31.9765	10.3378	12.4327
Zm00001d010025	-1.6315	0.00170095	0.0114894	72.9258	118.94	25.1923	40.9397
Zm00001d045391	-1.62545	8.13012e-11	2.12594e-09	152.972	159.148	48.2093	59.7622
Zm00001d047272	-1.62373	0.00893074	0.0440972	25.882	25.8825	8.87752	9.42581
Zm00001d030617	-1.61092	0.00286052	0.0177787	48.6355	45.2402	13.4892	20.1165
Zm00001d003267	-1.60354	0.00708414	0.036592	28.4592	29.3714	9.91449	9.8193
Zm00001d024425	-1.59844	5.25219e-06	6.74706e-05	88.3346	88.176	31.3286	31.3707
Zm00001d037756	-1.59501	0.0102528	0.0491093	24.8892	25.7834	8.91071	9.21777
Zm00001d030133	-1.59293	0.00102977	0.00752274	49.442	47.1258	15.5887	17.5176
Zm00001d048847	-1.59227	1.9704e-22	1.274e-20	4659.47	4934.33	1829.04	1553.19
Zm00001d028780	-1.59036	0.00719128	0.0369837	32.9305	29.2983	10.8976	11.4559
Zm00001d014983	-1.58599	0.00327423	0.0198934	34.9976	40.7001	11.717	15.085
Zm00001d018208	-1.58518	0.0026924	0.016871	35.8415	39.588	13.0771	14.4967
Zm00001d048849	-1.57774	2.77709e-31	2.57793e-29	33928.3	32779	12453.9	11361.4
Zm00001d037354	-1.5737	0.00982338	0.0476183	25.5561	26.9302	8.70793	10.4504
Zm00001d021730	-1.56722	0.00611856	0.0328587	28.8252	34.5414	11.1927	11.9755
Zm00001d048848	-1.56377	2.17767e-22	1.40104e-20	23754.2	22789.8	8953.01	7815.75
Zm00001d005791	-1.56274	5.68657e-07	8.81893e-06	175.053	174.912	48.6689	77.6554
Zm00001d001862	-1.56176	7.48797e-05	0.000749143	82.4265	77.8758	25.456	33.0404
Zm00001d047503	-1.55913	0.00496687	0.027823	33.0744	35.5044	11.2818	14.3821
Zm00001d028397	-1.559	0.00930342	0.0455223	29.9677	27.7622	11.4629	10.4097
Zm00001d009700	-1.55474	8.36492e-06	0.000102848	100.799	105.247	31.1546	43.9236
Zm00001d010282	-1.55403	0.000853238	0.00637647	49.3207	52.9973	18.784	17.909
Zm00001d033174	-1.53676	1.07142e-10	2.76274e-09	165.794	159.796	56.6342	63.3636
Zm00001d014355	-1.52616	9.35678e-10	2.12961e-08	159.489	158.794	52.4878	66.3573
Zm00001d040323	-1.52147	0.000185101	0.00168694	68.9744	89.7845	25.8726	33.0185
Zm00001d009081	-1.51848	4.30995e-10	1.03153e-08	178.415	165.316	58.628	69.2647
Zm00001d035681	-1.51553	7.07638e-16	3.10691e-14	2609.69	3127.2	1165.03	962.62
Zm00001d050981	-1.51416	0.00397969	0.0232033	36.6668	38.4806	14.0236	14.3464
Zm00001d054043	-1.51302	0.000422965	0.00350789	61.2933	69.5444	21.2702	27.992
Zm00001d043119	-1.50834	3.77691e-05	0.000401347	77.6096	89.6434	27.6168	34.8594
Zm00001d018363	-1.50733	1.07304e-36	1.35391e-34	501.482	540.689	181.663	208.83
Zm00001d048850	-1.50646	3.62357e-15	1.46248e-13	15846.9	14740.4	6244.6	5219.92
Zm00001d022494	-1.50342	2.74212e-07	4.48824e-06	176.973	151.41	54.2936	70.371
Zm00001d046120	-1.50049	0.0101259	0.0487391	28.3696	33.1315	10.3498	12.8185
Zm00001d022017	-1.49476	0.00863526	0.0429318	35.8227	41.4288	17.3045	12.1043
Zm00001d051591	-1.49293	1.37844e-05	0.000161942	91.9342	94.7773	31.151	39.9566
Zm00001d035308	-1.48689	4.98666e-07	7.77991e-06	102.655	117.898	41.1885	42.6264
Zm00001d051543	-1.48059	3.81704e-07	6.12436e-06	113.25	143.677	46.732	51.3445
Zm00001d022264	-1.47888	0.000100676	0.000983749	74.137	79.6939	26.3499	32.6809
Zm00001d037436	-1.4744	4.26547e-63	1.17945e-60	14712.5	15388.8	5863.33	5677.06
Zm00001d028094	-1.46439	0.00974953	0.0473345	30.5953	31.1281	11.0129	13.0968
Zm00001d032158	-1.46075	0.000245851	0.0021784	63.4732	74.119	26.0945	26.5681
Zm00001d003398	-1.45254	0.00287495	0.0178598	42.1187	48.2515	18.1661	16.5028
Zm00001d015213	-1.44704	0.000799358	0.00603629	76.1695	64.4421	25.406	29.6291
Zm00001d017547	-1.43321	0.00402677	0.0233938	41.3855	44.9647	15.2809	18.6378
Zm00001d052061	-1.42664	0.00825497	0.0415659	34.1463	33.8204	13.3486	14.4719
Zm00001d030020	-1.42112	0.000745709	0.00571081	57.7297	60.1006	22.6252	24.0786
Zm00001d025406	-1.42111	0.00867948	0.0431352	40.7227	39.0642	12.5568	19.0526
Zm00001d037018	-1.41343	0.000135119	0.00127063	82.4072	90.0537	28.6203	39.8417
Zm00001d047119	-1.40596	0.000745061	0.0057092	78.7272	66.9503	27.2351	32.3563
Zm00001d035095	-1.40582	0.00388733	0.0227977	50.9153	48.1151	17.3613	22.8474
Zm00001d044246	-1.4055	9.22946e-10	2.10432e-08	160.916	173.839	60.1759	75.066
Zm00001d011314	-1.40339	7.2175e-06	9.03648e-05	108.317	129.708	41.3313	54.6207
Zm00001d012276	-1.40226	1.4442e-14	5.33205e-13	277.463	282.39	99.3182	126.531
Zm00001d010814	-1.40137	0.00030577	0.00264566	68.5458	77.1028	26.2964	32.7806
Zm00001d016394	-1.40062	0.00696911	0.0361848	40.0246	39.3176	14.2698	18.1218
Zm00001d045520	-1.39709	0.0056107	0.0306501	38.4803	41.2655	14.5086	17.0586
Zm00001d018521	-1.39641	4.05588e-06	5.32426e-05	248.396	186.261	79.8832	97.0591
Zm00001d027493	-1.39054	0.00573818	0.0311762	72.9403	80.8074	22.1822	40.7696
Zm00001d039512	-1.38992	0.000211286	0.00190157	69.3773	76.0607	28.3528	30.5934
Zm00001d052458	-1.38724	0.00154139	0.0105542	51.8592	55.9786	22.2643	22.1547
Zm00001d033633	-1.38117	0.00544452	0.0299564	42.4584	40.8202	17.4642	17.0423
Zm00001d027988	-1.37108	0.000281299	0.00246014	165.565	201.285	54.0201	97.827
Zm00001d039547	-1.36907	0.00800292	0.040564	38.2622	36.9759	15.0384	16.3935
Zm00001d041550	-1.36295	1.5926e-24	1.14351e-22	382.313	434.318	167.182	171.153
Zm00001d018452	-1.36196	0.000651812	0.00509684	63.5734	66.3416	25.4775	28.9399
Zm00001d012635	-1.34098	0.00717307	0.0369193	42.8764	39.5837	17.1772	17.709
Zm00001d020580	-1.3307	4.74008e-11	1.26753e-09	203.991	220.455	78.985	101.185
Zm00001d053838	-1.32722	9.21562e-22	5.75799e-20	653.179	706.726	252.753	325.979
Zm00001d023718	-1.32542	1.99968e-09	4.37505e-08	154.658	174.041	65.217	75.1366
Zm00001d036151	-1.30433	2.66118e-06	3.64818e-05	117.804	139.36	49.4477	62.4903
Zm00001d044231	-1.30115	0.000312244	0.00269607	90.7626	128.557	41.9968	52.8304
Zm00001d032186	-1.28814	5.62055e-07	8.72696e-06	144.106	137.144	56.3262	67.183
Zm00001d040190	-1.28545	0.00273191	0.0170856	52.8963	66.1732	23.5117	27.7979
Zm00001d047951	-1.28471	0.00488486	0.0274821	55.7503	50.9806	20.5367	25.9659
Zm00001d020592	-1.28441	9.887e-66	2.98817e-63	76952.1	78304.7	31709.2	36395.4
Zm00001d014258	-1.28423	9.02455e-05	0.000887164	84.5585	91.4723	38.5156	38.2302
Zm00001d025777	-1.27947	0.00476004	0.026908	46.869	50.8683	21.8478	21.0669
Zm00001d034807	-1.27802	1.03951e-09	2.35358e-08	168.407	172.758	73.1699	76.7887
Zm00001d041935	-1.26179	3.73623e-06	4.9547e-05	112.02	123.66	47.7729	57.3305
Zm00001d030509	-1.25977	0.00649936	0.0343776	45.5216	45.8208	19.9095	20.7665
Zm00001d045390	-1.25807	4.40568e-08	8.16779e-07	177.256	180.662	69.2823	90.6704
Zm00001d048491	-1.24268	1.19052e-06	1.74431e-05	120.47	139.883	57.5975	58.8889
Zm00001d007010	-1.23967	8.14802e-05	0.000810189	104.881	107.424	40.5537	55.2189
Zm00001d006555	-1.2335	0.000158356	0.00147105	105.159	93.1549	44.4939	46.246
Zm00001d012199	-1.23192	0.00882449	0.0437054	43.6322	43.976	19.1031	20.6892
Zm00001d052759	-1.23177	0.00679401	0.035489	83.9152	69.1204	27.7416	41.5337
Zm00001d031636	-1.22503	0.000305427	0.00264445	88.7258	91.0789	43.6422	38.204
Zm00001d003974	-1.2136	0.00406492	0.0235456	53.7962	57.4547	26.2518	24.7437
Zm00001d051056	-1.21343	1.92179e-13	6.64246e-12	233.864	251.36	108.71	113.883
Zm00001d047787	-1.20003	2.68012e-12	8.21483e-11	230.354	248.251	102.196	119.85
Zm00001d022124	-1.19595	1.11675e-06	1.64363e-05	299.409	358.737	122.682	184.177
Zm00001d003395	-1.19565	2.38521e-07	3.9288e-06	139.486	160.397	70.1033	69.2005
Zm00001d029594	-1.19342	0.000356432	0.00301182	82.1391	83.0055	37.1802	39.6748
Zm00001d022278	-1.18984	0.0035996	0.0214294	56.9534	63.4836	29.3472	26.7618
Zm00001d051636	-1.18749	0.00862678	0.0429061	46.4965	47.7841	21.9259	21.7046
Zm00001d018872	-1.17947	0.00344762	0.0206762	62.5078	60.1515	27.541	30.2792
Zm00001d017072	-1.1691	0.000651568	0.00509684	78.5134	79.2231	35.5296	39.0072
Zm00001d048787	-1.16589	1.7558e-15	7.48142e-14	503.677	605.432	237.412	290.447
Zm00001d002500	-1.16461	0.000140786	0.0013201	116.462	103.877	48.3645	56.8993
Zm00001d032057	-1.16318	0.00724514	0.0372018	48.5692	56.0863	22.6761	27.2306
Zm00001d038597	-1.16264	9.7713e-12	2.82195e-10	2028.95	2390.85	902.145	1206.62
Zm00001d049320	-1.14302	5.39775e-10	1.27544e-08	192.558	208.806	97.251	97.1743
Zm00001d002253	-1.13116	0.00493033	0.0276899	60.4786	59.4773	28.043	29.5941
Zm00001d012420	-1.12487	5.63769e-15	2.20022e-13	309.94	357.361	154.146	172.091
Zm00001d022461	-1.12381	4.1804e-05	0.000439907	139.888	122.568	62.8573	65.9861
Zm00001d043390	-1.11589	0.00516555	0.0287255	57.7548	67.6466	27.9015	34.2406
Zm00001d013159	-1.10732	1.8933e-21	1.16063e-19	848.108	993.077	465.804	442.953
Zm00001d039733	-1.08784	1.62193e-05	0.000186702	153.879	152.406	66.0481	88.0146
Zm00001d003730	-1.08354	0.00160813	0.010942	73.9696	86.5774	37.2895	44.0275
Zm00001d030725	-1.08316	3.30849e-08	6.2045e-07	181.379	200.905	99.0038	92.6923
Zm00001d008669	-1.08132	0.00157938	0.010769	161.289	203.348	68.8077	115.197
Zm00001d052122	-1.08124	0.000245402	0.0021784	101.838	100.45	46.9929	55.1231
Zm00001d047788	-1.07247	0.00702635	0.036388	61.2055	63.3743	27.6862	35.1565
Zm00001d049381	-1.06042	0.000686352	0.0053221	88.8901	90.73	47.2482	45.3654
Zm00001d047282	-1.06028	0.000670585	0.00521539	98.6842	127.935	51.1318	65.0793
Zm00001d011012	-1.05574	7.15372e-07	1.08992e-05	153.683	169.677	85.3768	80.7648
Zm00001d037498	-1.05143	4.98508e-14	1.78474e-12	299.582	316.197	153.243	164.359
Zm00001d008594	-1.03463	1.85589e-06	2.61595e-05	203.093	205.414	91.0958	122.196
Zm00001d012103	-1.03242	1.87345e-08	3.65576e-07	207.436	232.256	103.117	126.111
Zm00001d001883	-1.02898	0.000914679	0.00677718	87.9756	89.8221	47.2385	46.2317
Zm00001d005654	-1.02403	0.00800609	0.0405642	60.9848	66.952	34.8898	32.3979
Zm00001d021289	-1.01915	0.000823746	0.00618452	177.429	187.895	74.3111	119.42
Zm00001d039439	-1.00772	0.0016831	0.0113807	79.7267	84.4057	41.8518	44.8
