# Supplementary material for: Maize PPR278 Functions in Mitochondrial RNA Splicing and Editing
Source: Int J Mol Sci. 2022 Mar 11;23(6):3035. doi: 10.3390/ijms23063035 (PMC8949463; doi:10.3390/ijms23063035)
Supplement: Supplementary file 1 [file ijms-23-03035-s001.zip › ijms-1587245-supplementary/Table S4 - GO term annotations of the transcriptomes at 18-DAP endosperm and embryo.xlsx]

## Sheet: Go terms
Supplemental Table S4. GO term annotations of the transcriptomes at 18-DAP endosperm and embryo.
Go term	Discription	Number in input list	Number in Ref	P-value	FDR
GO:0044422	organelle part	305	10752	0.0011	0.026
GO:0009056	catabolic process	200	6365	8.2e-05	0.006
GO:0016052	carbohydrate catabolic process	53	1115	6.5e-06	0.00065
GO:0019752	carboxylic acid metabolic process	130	4025	0.00065	0.031
GO:0005996	monosaccharide metabolic process	46	1005	6.2e-05	0.0047
GO:0006006	glucose metabolic process	41	799	1.4e-05	0.0012
GO:0046365	monosaccharide catabolic process	32	604	6.8e-05	0.0051
GO:0006007	glucose catabolic process	31	550	3e-05	0.0024
GO:0090351	seedling development	28	456	1.7e-05	0.0015
GO:0009845	seed germination	27	431	1.7e-05	0.0015
GO:0010431	seed maturation	24	306	1.5e-06	0.00018
GO:0006096	glycolytic process	22	395	0.00047	0.024
GO:0006757	ATP generation from ADP	22	395	0.00047	0.024
GO:0006334	nucleosome assembly	41	161	3.4e-26	4.8e-23
GO:0010344	seed oilbody biogenesis	6	6	1.4e-07	2.2e-05
GO:0009791	post-embryonic development	142	4254	8.7e-05	0.0063
GO:0048608	reproductive structure development	108	3139	0.00023	0.014
GO:0061458	reproductive system development	108	3139	0.00023	0.014
GO:0010154	fruit development	65	1383	8.5e-07	0.00011
GO:0048316	seed development	63	1259	1.7e-07	2.5e-05
GO:0048364	root development	56	1365	0.00017	0.012
GO:0022622	root system development	56	1370	0.00019	0.012
GO:0021700	developmental maturation	55	1045	2.3e-07	3.4e-05
GO:0009793	embryo development ending in seed dormancy	41	909	0.00021	0.013
GO:0010015	root morphogenesis	39	916	0.00083	0.039
GO:0010162	seed dormancy process	19	247	2.3e-05	0.0019
GO:0045735	nutrient reservoir activity	30	106	1.3e-20	7.8e-18
GO:0044429	mitochondrial part	149	898	4.8e-44	2.9e-42
GO:0098798	mitochondrial protein complex	77	289	1.1e-34	5.8e-33
GO:0006626	protein targeting to mitochondrion	36	174	4.9e-14	4.5e-12
GO:0005761	mitochondrial ribosome	13	58	2.7e-06	5.6e-05
GO:0005762	mitochondrial large ribosomal subunit	8	38	0.00033	0.0047
GO:0005763	mitochondrial small ribosomal subunit	5	17	0.0013	0.016
GO:0000394	RNA splicing, via endonucleolytic cleavage and ligation	26	206	1.2e-06	5.9e-05
GO:0000377	RNA splicing, via transesterification reactions with bulged adenosine as nucleophile	50	420	1.1e-10	8.1e-09
GO:0005685	U1 snRNP	8	32	0.00012	0.0018
GO:0030619	U1 snRNA binding	5	12	0.00035	0.021
GO:0005686	U2 snRNP	7	43	0.0028	0.035
GO:0046540	U4/U6 x U5 tri-snRNP complex	9	50	0.00039	0.0055
GO:0071011	precatalytic spliceosome	15	77	2.2e-06	4.7e-05
GO:0009792	embryo development ending in birth or egg hatching	11	91	0.0019	0.05
GO:0009791	post-embryonic development	219	4254	9.1e-05	0.0036
GO:0005746	mitochondrial respiratory chain	48	147	2.7e-25	1.1e-23
GO:0005747	mitochondrial respiratory chain complex I	28	85	2e-15	6.1e-14
GO:0005749	mitochondrial respiratory chain complex II, succinate dehydrogenase complex (ubiquinone)	7	19	4.2e-05	0.00067
GO:0005750	mitochondrial respiratory chain complex III	9	31	1.6e-05	0.00028
GO:0000276	mitochondrial proton-transporting ATP synthase complex, coupling factor F(o)	6	9	1.2e-05	0.00021
GO:0022900	electron transport chain	31	348	7.3e-05	0.003
GO:0006120	mitochondrial electron transport, NADH to ubiquinone	7	16	1.7e-05	0.00076
GO:0006121	mitochondrial electron transport, succinate to ubiquinone	6	12	3.9e-05	0.0017
GO:0006122	mitochondrial electron transport, ubiquinol to cytochrome c	6	23	0.0007	0.022
GO:0042775	mitochondrial ATP synthesis coupled electron transport	21	58	1.4e-12	1.2e-10
GO:0030964	NADH dehydrogenase complex	28	88	4.1e-15	1.2e-13
GO:0008137	NADH dehydrogenase (ubiquinone) activity	12	44	1.1e-06	0.00024
GO:0050136	NADH dehydrogenase (quinone) activity	12	45	1.4e-06	0.00025
GO:0005753	mitochondrial proton-transporting ATP synthase complex	12	47	2.1e-06	4.5e-05
GO:0045263	proton-transporting ATP synthase complex, coupling factor F(o)	8	16	2e-06	4.3e-05
GO:0090662	ATP hydrolysis coupled transmembrane transport	10	70	0.00096	0.028
GO:0033108	mitochondrial respiratory chain complex assembly	13	61	4.4e-06	0.00021
GO:0003924	GTPase activity	36	395	1.3e-05	0.0013
