# Supplementary material for: Maize PPR278 Functions in Mitochondrial RNA Splicing and Editing
Source: Int J Mol Sci. 2022 Mar 11;23(6):3035. doi: 10.3390/ijms23063035 (PMC8949463; doi:10.3390/ijms23063035)
Supplement: Supplementary file 1 [file ijms-23-03035-s001.zip › ijms-1587245-supplementary/Table S5 - Primers used in this study.xlsx]

## Sheet: Sheet1
Supplemental Table S5. Primers used for the study.
Primer name	Primer sequence(5’ to 3’) Sense	Use
PPR278-1F	CGGCTCCACGGTAAAAATCAT	co-separation test
PPR278-1R	CCCTTCTCTGTTCCCCATTCT
PPR278-2F	TTCAACAACTTCTTAGCCGCCTTAC
PPR278-2R	CCCTTCTCTGTTCCCCATTCT
PPR278-F	ATGTGGAAGCGCCTCCTGGAGAC	clone full length of ZmPPR278
PPR278-R	TTACCCCTCATTAGTAGGTTTTG
PPR278-764F	AAGATAAGGGGTTCACGATTG	qRT-PCR
PPR278-1003R	GGTCATAGTGAACTTTCTCATCGT
PPR278-F1	CGCGCCACTAGTGGATCCATGT GGAAGCGCCTCCTGGAGAC	Clone full length of ZmPPR278(without stop codon) into PUC-SPYCE
PPR278-R1	GGGAGCGGTACCCTCGAGCCC CTCATTAGTAGGTTTTG
nad1-F	GGCCCGATCATGAGTGAATA	RT-PCR in Figure 4A
nad1-R	GCCCCCTTCAGAAGAAACTT
nad2-F	GACGGAGGAGAGGAAATGAA
nad2-R	GCAGTCCACCCTTTCTTTGA
nad3-F	CTTTCCTATGTCCTTCCCCC
nad3-R	GAGGAGAGCGAGAGAACGAA
nad4-F	CAGTCACCCGGAGAAGATTT
nad4-R	TAATTTGGCGCCTGATTGAC
nad4L-F	CTGACATTCCATGTTTCCGA
nad4L-R	GAAGAGAACGAAAGGAGAACAGA
nad5-F	CGCTCGAACATTGTCTGATT
nad5-R	GTCCTGGCAAGCTCCTACAG
nad6-F	TGGAAAAACCAAACCCACAT
nad6-R	CAAGTTCCCTTGGCGTAGTC
nad7-F	GTTTTGGCTCGCAATAAAGC
nad7-R	CAGGTGGGACAAGCTCTAGG
nad9-F	AGCAAGAAGCGGAACAAAAA
nad9-R	TATTGATTTGTCCCCTCCCC
rps1-F	AAGGTGGGCTTCGGATTATT
rps1-R	TCTTCAGTTTTACGCTTACGCT
rps2A-F	CAGGAAAGATATTTGCCCCA
rps2A-R	CCTGTATCTCCGGAAACGAA
rps2B-F	TCCATGGACCCACGTAAAAT
rps2B-R	GGCCCCTCTCTGATAAGGAA
rps3-F	GCAGAAAGGGGCAAAAGTAA
rps3-R	TCGCGACCCCTACTACATCT
rps4-F	AGAGTTGGGTTCGATTCCCT
rps4-R	AGCGACTAGGCCGATCTTTT
rps7-F	TTCGTTGGAAAAACCTACGC
rps7-R	ATGAGGAAGGCCGATTTTCT
rps7-ct-F	TTGAACCTCTTTCACGCTCA
rps7-ct-R	TTCCGATCGAGATGTATGGA
rps12-F	CTAGCTGCTTCCATATCGCC
rps12-R	CGGATCGGGAGTAACCACTA
rps12-ct-F	TGTACGGTTCTGTAGAGGGACA
rps12-ct-R	TCCGTTTTCTTTTTATAAGGGC
rps13-F	TCATGATGATTAAGGGAAGAGTG
rps13-R	TTGAATTGAACAGTGTGATTGAT
rpl16-F	GGTTTTTCCCCACTAACCAA
rpl16-R	GGGTGCGGAAATAGCTAGAA
atp1-F	CGTTGCTGGTGAAGAAGCAT
atp1-R	AAAAGCGGATTTATCCATCG
atp4-F	AGCCACGTGCTCTAATCCTC
atp4-R	TCCCTTTCTCTTGGAGCAGA
atp6-F	CCAAGTCTCTTTTGGGAGCA
atp6-R	GGCTCCTCGTTTTTATGCAA
atp8-F	GGCAAGGATCCTCAGTCCTA
atp8-R	GAGGGTTGGTTTGATTGGAA
atp9-F	AGGGGCCTCGTCATCTCTAT
atp9-R	TAGTTGCGAAGGAAAAGCGT
Mat-r-F	AACGCCTGTTCGCTAAAATC
Mat-r-R	AGGCTTTGCTCCCCTTTTT
mttB-F	TTGGTTTAGAATTGCTCGGG
mttB-R	AGGGGGAACCCTACCGAC
ccmB-F	AGCCGTCGAAGTGAATGAAT
ccmB-R	AACGGCTTTTCCATGACTTG
ccmC-F	ACTTGCAAGGCAAGGAAAAA
ccmC-R	CCATGGATGCTTTAGCGAGT
ccmFC-F	GAGAAGCTCAAATCGAACGG
ccmFC-R	CGCAGCCACTATTTTGACTC
ccmFN-F	TGAAGATTGTAAGGCGTTTCC
ccmFN-R	GGATCATCCTGTGGTTACCG
cox1-F	GGCCCCTCTCTGATAAGGTT
cox1-R	GTTAAGGCAAAGCCCAAACA
cox2-F	GTCCTACTTCTGGTGCTGCC
cox2-R	GAGAATTGCATTTCCGCTTC
cox3-F	TCAATCCACTTATTCGTTCCC
cox3-R	GTTTACATACAACCGGGGCA
cob-F	ATCAAGGCAAGGGGGTAAAT
cob-R	GGTGTGATCAGTCTCATCCG
18s rRNA-F	AAACGGCTACCACATCCAAG
18s rRNA-R	ACTCGAAAGAGCCCGGTATT
nad2exon1F	GACGGAGGAGAGGAAATGAA	RT-PCR in Figure 4C
nad2exon2R	GCCGGGATCATTAAGAGCATAC
nad2exon2F	CTCGCAGTATGCTCTTAATGATCC
nad2exon3R	GGAACTGCAGTAATCTTGAATAGGG
nad2exon3F	TCTACTGGAGCTACCCACTTCGA
nad2exon4R	GGTTTGCCGTAATGCTGGA
nad2exon4F	TTCCAGCATTACGGCAAACC
nad2exon5R	GCAGTCCACCCTTTCTTTGA
nad5exon1F	CGCTCGAACATTGTCTGATT
nad5exon2R	AGCAGATACTGGAGTGGGAC
nad5exon2F	GTCACTGCTGGCGTTTTC
nad5exon3R	TACCTAAACCAATCATCATATC
nad5exon3F	GATATGATGATTGGTTTAGGTA
nad5exon4R	GCCAATCGTCGGAATGTG
nad5exon4F	TTGCCGAATCCGAGTTTG
nad5exon5R	GTCCTGGCAAGCTCCTACAG
nad1exon1F	GCAACGTCGAAAGGGTCCTG	RT-PCR in Figure 7A
nad1exon2R	TGAGCTGCAGATCGTAATGC
nad1exon2F	TCGAAATATGCCTTTCTAGGAG
nad1exon3R	ATTCAGCTTCCGCTTCTGG
nad1exon3F	GTCATGGCGCAAAAGCAGATATGG
nad1exon4R	AGAGCAGACCCCATTGAAGA
nad1exon4F	TCTTCAATGGGGTCTGCTCT
nad1exon5R	AGGGAGCCATCGAAAGGTGA
nad4exon1F	GGTCCTATTCTCTGTCCCGTGC
nad4exon2R	GTAAATCGGTGGTTCCTGTTTGG
nad4exon2F	TCATTATAGGGGTATGGGGTTCG
nad4exon3R	CTAGTGCCGGGTAAACTCATATTG
nad4exon3F	TAGTCCGAACATACCGGGAATTG
nad4exon4R	CTTACGGATGTATGCATGCAGTC
nad7exon1F	TAATTTGGCGCCTGATTGAC
nad7exon2R	CTCGATTAATTTCTCAGTCCCTC
nad7exon2F	GCCTCTTGGCTTATGTCGAG
nad7exon3R	CCGAACACTTTGTCGCATCT
nad7exon3F	GAGGGACTGAGAAATTAATCGAG
nad7exon4R	CTCGACATAAGCCAAGAGGC
nad7exon4F	AGATGCGACAAAGTGTTCGG
nad7exon5R	GTTTTGGCTCGCAATAAAGC
cox2-exon1F	GTCCTACTTCTGGTGCTGCC
cox2-exon2R	GAGAATTGCATTTCCGCTTC
rps3-exon1F	GCAGAAAGGGGCAAAAGTAA
rps3-exon2R	CAGAGCGGGACTTCTTTGGTA
ccmFCexon1F	CGATAGGTCAGCGAAGCGTG
ccmFCexon2R	AGACCTCGCAAACAACAACGT
trnA-F1	GCGCCAGGGAAAAGAATAGA	RT-PCR in Figure S7B
trnA-R1	CGGTGCTATCATAGTATCCGCTA
trnC-F1	AAGAGAACTGTAGGAGCTTGCCAG
trnC-R1	TCCAGTATCGACAGGCCTAGTTC
trnD-a1-F1	CTTATGGGACTGCAATCGTGC
trnD-a1-R1	TGACCGAACAACTTCCAATTCC
trnD-a2-F1	AGGCGAAGGGCATTCTGTT
trnD-a2-R1	GACCGAAGAAGGAACAATTGTC
trnE-F1	CTGAAATCGCCAACATGAACA
trnE-R1	TTTCTTCACTCCAAAGCAAGGA
trnF-F1	TACGTACTCTACTAGGATGATGCACA
trnF-R1	GAATATGTATCCCAATCCATCTCG
trnfM-F1	GCGCCTAGCCACAACCTAAA
trnfM-R1	CGTCTATTTGTTAGGCAGGCG
trnH-F1	GGCATCCTATGTCCACTATCTCG
trnH-R1	TCGTCGCCGTAAGGTAAGTAAA
trnI-a1-F1	GAAGGAGATAGAGCAAAGGGTCT
trnI-a1-R1	GAATCTTCTTTCGCATCCAGAA
trnI-a2-F1	CATAGTCATCTCCGAATATTTTCG
trnI-a2-R1	GTTGAATCTTCTCGGCACTCTC
trnI-ct-F1	CGCTCCCGAAAAGGAGTCT
trnI-ct-R1	CCACATCTTCGGGTCAGGC
trnK-F1	CGCCCTTGTGATATGATAAGAA
trnK-R1	GAATTCTGACCTAAATGGATGCA
trnL-a-F1	CGAATCTCCCTTAACGGAAGAA
trnL-a-R1	CACTTTCGATAAGAATCCAAAAGC
trnL-b-F1	AGACGCTCAGATGTGGATTCG
trnL-b-R1	TTAGGCAAGTGGTTCTGGTAGC
trnL-ct-F1	ATCGAAATACTCCAAGACTCCACC
trnL-ct-R1	AAGGACCTCAGAAGATAGAGGAGAG
trnM-F1	CATTTCGTATAGCGATAACGCTT
trnM-R1	TTAGTCTCGTGGAAGCAACCG
trnN-F1	ATCGTCACCCTTTCTCCCG
trnN-R1	ACGATTCTGCTGCGTCTTTAGA
trnP-F1	GCGGTTCGAGTCTTTTTCGA
trnP-R1	TTTTGGTGCGTGCTTTTCG
trnQ-F1	TATGCTCTGGAGTAAAAGGATTCG
trnQ-R1	AGGAACCGACCGTTTGGAG	RT-PCR in Figure S7B
trnR-a-F1	GCCTTCTTATTAGAACCCAGAGAC
trnR-a-R1	AGATTGTGGGTTTGGTTTTTCC
trnR-b-ct-F1	CTTCTTAACCCGAAATGAAATGG
trnR-b-ct-R1	ACATAACATAGTTTCGTATTGCATCC
trnS-a-F1	TCGCTCAGTAAAGAAGAGTACGC
trnS-a-R1	GCTCCGCTCCTAGTCACTAAGTA
trnS-b-F1	CAATAGAGTCAGCTTACGGGGT
trnS-b-R1	ATCATATCCGTCGAGTCGAGG
trnV-F1	GAAAGAAAGCCCGGAGGAA
trnV-R1	GCCAACCCTACCCTATCACG
trnY-F1	CTTATTCAGGAACCCTTTGTTTGA
trnY-R1	TCACGGCACGGCCAAA
rrn5-F1	AACTAAGGACCTCAACGGAAGC
rrn5-R1	TACAGACAGTTGAAAGGACCAGATT
rrn18-F1	TCGGCTCCTCGGCTATTTC
rrn18-R1	TTCGGAATGACTGGGCGTA
rrn26-F1	GCTTTCTGCGTTCAGTCAATCT
rrn26-R1	TCACACTTCTCCTTCCGACCT
